# Supplementary material for: N-(3-Methyl­phen­yl)pyrimidin-2-amine
Source: Acta Crystallogr Sect E Struct Rep Online. 2010 Aug 28;66(Pt 9):o2446. doi: 10.1107/S1600536810033301 (PMC3007855; doi:10.1107/S1600536810033301)
Supplement: Supplementary file 1 [file e-66-o2446-sup1.cif]

##############################################################################
###                                                                        ###
###        Electronic paper (Acta Crystallographica Section E)             ###
###                                                                        ###
##############################################################################
#                                                                            #
# This CIF contains the data in a paper accepted for publication in Acta     #
# Crystallographica Section E. It conforms to the requirements of Notes      #
# for Authors for Section E, and has been peer reviewed under the auspices   #
# of the IUCr Commission on Journals.                                        #
#                                                                            #
# Full details of the Crystallographic Information File format               #
# are given in the paper "The Crystallographic Information File (CIF):       #
# a New Standard Archive File for Crystallography" by S. R. Hall, F. H.      #
# Allen and I. D. Brown [Acta Cryst. (1991), A47, 655-685].                  #
#                                                                            #
# The current version of the core CIF dictionary is obtainable from          #
# ftp://ftp.iucr.org/pub/cif_core.dic. The current version number is 2.4.    #
#                                                                            #
# Software is freely available for graphical display of the structure(s) in  #
# this CIF.  For information consult the CIF home page http://www.iucr.org/  #
# cif/home.html                                                              #
#                                                                            #
# This file may be used for bona fide research purposes within the           #
# scientific community so long as proper attribution is given to the journal # 
# article from which it was obtained.                                        #
#                                                                            #
##############################################################################
                                             
data_global
_audit_creation_method     SHELXL-97
_journal_date_recd_electronic     2010-08-16
_journal_date_accepted     2010-08-18
_journal_name_full     'Acta Crystallographica, Section E'
_journal_year     2010
_journal_volume     66
_journal_issue      9
_journal_page_first     o2446
_journal_page_last     o2446
_journal_paper_category     QO
_journal_coeditor_code     BT5328
_publ_contact_author_name     ' Edward RT Tiekink '
_publ_contact_author_address
;
Department of Chemistry, University of Malaya,
50603 Kuala Lumpur, Malaysia
;
_publ_contact_author_email
;
edward.tiekink@gmail.com
;
_publ_contact_author_fax     ' +60 3 7967 4193 '
_publ_contact_author_phone     ' +60 3 7967 6775 '
_publ_section_title
;
<i>N</i>-(3-Methylphenyl)pyrimidin-2-amine
;
loop_
    _publ_author_name
    _publ_author_footnote
    _publ_author_address
    'Badaruddin, Edura' .
;
Department of Chemistry, University of Malaya,
50603 Kuala Lumpur, Malaysia
;
    'Aiyub, Zaharah' .
;
Department of Chemistry, University of Malaya,
50603 Kuala Lumpur, Malaysia
;
    'Abdullah, Zanariah'
;
Additional correspondence author, e-mail: zana@um.edu.my.
;
;
Department of Chemistry, University of Malaya,
50603 Kuala Lumpur, Malaysia
;
    'Ng, Seik Weng' .
;
Department of Chemistry, University of Malaya,
50603 Kuala Lumpur, Malaysia
;
    'Tiekink, Edward R. T.' .
;
Department of Chemistry, University of Malaya,
50603 Kuala Lumpur, Malaysia
;
_publ_section_synopsis     .
data_I
_audit_creation_method     SHELXL-97
_chemical_name_systematic
;
<i>N</i>-(3-Methylphenyl)pyrimidin-2-amine
;
_chemical_name_common     ?
_chemical_formula_moiety     'C11 H11 N3'
_chemical_formula_sum     'C11 H11 N3'
_chemical_formula_iupac     'C11 H11 N3'
_chemical_formula_weight     185.23
_chemical_melting_point     ?
_symmetry_cell_setting     triclinic
_symmetry_space_group_name_H-M     'P -1'
_symmetry_space_group_name_Hall     '-P 1'
loop_
    _symmetry_equiv_pos_as_xyz
    'x, y, z'
    '-x, -y, -z'
_cell_length_a     9.4461(10)
_cell_length_b     10.0946(11)
_cell_length_c     11.6266(13)
_cell_angle_alpha     80.4010(10)
_cell_angle_beta     82.745(2)
_cell_angle_gamma     66.0050(10)
_cell_volume     996.55(19)
_cell_formula_units_Z     4
_cell_measurement_reflns_used     2493
_cell_measurement_theta_min     4.4
_cell_measurement_theta_max     24.7
_cell_measurement_temperature     293(2)
_exptl_crystal_description     block
_exptl_crystal_colour     colourless
_exptl_crystal_size_max     0.20
_exptl_crystal_size_mid     0.20
_exptl_crystal_size_min     0.10
_exptl_crystal_density_diffrn     1.235
_exptl_crystal_density_meas     ?
_exptl_crystal_density_method     'not measured'
_exptl_crystal_F_000     392
_exptl_absorpt_coefficient_mu     0.077
_exptl_absorpt_correction_type     none
_exptl_special_details
;
;
_diffrn_ambient_temperature     293(2)
_diffrn_radiation_type     MoK\a
_diffrn_radiation_wavelength     0.71073
_diffrn_radiation_source     'fine-focus sealed tube'
_diffrn_radiation_monochromator     graphite
_diffrn_measurement_device_type     'Bruker SMART APEX diffractometer'
_diffrn_measurement_method     '\w scans'
_diffrn_detector_area_resol_mean     ?
_diffrn_reflns_number     9569
_diffrn_reflns_av_R_equivalents     0.035
_diffrn_reflns_av_sigmaI/netI     0.048
_diffrn_reflns_theta_min     1.8
_diffrn_reflns_theta_max     27.5
_diffrn_reflns_theta_full     27.5
_diffrn_measured_fraction_theta_max     0.994
_diffrn_measured_fraction_theta_full     0.994
_diffrn_reflns_limit_h_min     -11
_diffrn_reflns_limit_h_max     12
_diffrn_reflns_limit_k_min     -12
_diffrn_reflns_limit_k_max     13
_diffrn_reflns_limit_l_min     -15
_diffrn_reflns_limit_l_max     15
_diffrn_standards_number     0
_diffrn_standards_interval_count     0
_diffrn_standards_interval_time     0
_diffrn_standards_decay_%     0
_refine_special_details
;
Refinement of <i>F</i>^2^ against ALL reflections. The weighted <i>R</i>-factor
<i>wR</i> and goodness of fit <i>S</i> are based on <i>F</i>^2^, conventional
<i>R</i>-factors <i>R</i> are based on <i>F</i>, with <i>F</i> set to zero for
negative <i>F</i>^2^. The threshold expression of <i>F</i>^2^ >
\s(<i>F</i>^2^) is used only for calculating <i>R</i>-factors(gt) <i>etc</i>.
and is not relevant to the choice of reflections for refinement.
<i>R</i>-factors based on <i>F</i>^2^ are statistically about twice as large
as those based on <i>F</i>, and <i>R</i>- factors based on ALL data will be
even larger.
;
_reflns_number_total     4539
_reflns_number_gt     2881
_reflns_threshold_expression     I>2\s(I)
_refine_ls_structure_factor_coef     Fsqd
_refine_ls_matrix_type     full
_refine_ls_R_factor_all     0.085
_refine_ls_R_factor_gt     0.051
_refine_ls_wR_factor_gt     0.141
_refine_ls_wR_factor_ref     0.167
_refine_ls_goodness_of_fit_ref     1.02
_refine_ls_restrained_S_all     1.02
_refine_ls_number_reflns     4539
_refine_ls_number_parameters     264
_refine_ls_number_restraints     2
_refine_ls_hydrogen_treatment     mixed
_refine_ls_weighting_scheme     calc
_refine_ls_weighting_details
         'calc w=1/[\s^2^(Fo^2^)+(0.0942P)^2^+0.0196P] where P=(Fo^2^+2Fc^2^)/3'
_atom_sites_solution_hydrogens     geom
_atom_sites_solution_primary     direct
_atom_sites_solution_secondary     difmap
_refine_ls_shift/su_max     0.001
_refine_ls_shift/su_mean     0.000
_refine_diff_density_max     0.24
_refine_diff_density_min     -0.22
_refine_ls_extinction_method     'SHELXL97 (Sheldrick, 2008)'
_refine_ls_extinction_coef     0.016(4)
_refine_ls_extinction_expression
                                  'Fc^*^=kFc[1+0.001xFc^2^\l^3^/sin(2\q)]^-1/4^'
loop_
    _atom_type_symbol
    _atom_type_description
    _atom_type_scat_dispersion_real
    _atom_type_scat_dispersion_imag
    _atom_type_scat_source
    'C' 'C' 0.0033 0.0016
                         'International Tables Vol C Tables 4.2.6.8 and 6.1.1.4'
    'H' 'H' 0.0000 0.0000
                         'International Tables Vol C Tables 4.2.6.8 and 6.1.1.4'
    'N' 'N' 0.0061 0.0033
                         'International Tables Vol C Tables 4.2.6.8 and 6.1.1.4'
_computing_data_collection     'APEX2 (Bruker, 2009)'
_computing_cell_refinement     'SAINT (Bruker, 2009)'
_computing_data_reduction     'SAINT (Bruker, 2009)'
_computing_structure_solution     'SHELXS97 (Sheldrick, 2008)'
_computing_structure_refinement     'SHELXL97 (Sheldrick, 2008)'
_computing_molecular_graphics
;
ORTEP-3 (Farrugia, 1997), DIAMOND (Brandenburg, 2006) and
<i>Qmol</i> (Gans & Shalloway, 2001)
;
_computing_publication_material     'publCIF (Westrip, 2010)'
loop_
    _atom_site_type_symbol
    _atom_site_label
    _atom_site_fract_x
    _atom_site_fract_y
    _atom_site_fract_z
    _atom_site_U_iso_or_equiv
    _atom_site_adp_type
    _atom_site_calc_flag
    _atom_site_refinement_flags
    _atom_site_occupancy
    _atom_site_disorder_assembly
    _atom_site_disorder_group
    N N1 0.78783(16) 0.67552(15) 0.14005(12) 0.0480(4) Uani d . 1 . .
    N N2 0.71434(16) 0.88285(15) -0.00792(12) 0.0511(4) Uani d . 1 . .
    N N3 0.53298(16) 0.84550(16) 0.12674(12) 0.0499(4) Uani d D 1 . .
    H H3 0.4675(17) 0.9178(15) 0.0846(14) 0.055(5) Uiso d D 1 . .
    N N4 1.05919(19) 0.15235(17) 0.35892(15) 0.0635(4) Uani d . 1 . .
    N N5 1.0388(2) 0.39503(18) 0.35802(17) 0.0721(5) Uani d . 1 . .
    N N6 0.84789(17) 0.35680(16) 0.28605(12) 0.0482(4) Uani d D 1 . .
    H H6 0.810(2) 0.4518(10) 0.2708(16) 0.060(6) Uiso d D 1 . .
    C C1 0.68337(19) 0.79917(17) 0.08648(13) 0.0425(4) Uani d . 1 . .
    C C2 0.9333(2) 0.6381(2) 0.09545(16) 0.0556(5) Uani d . 1 . .
    H H2 1.0093 0.5542 0.1308 0.067 Uiso calc R 1 . .
    C C3 0.9782(2) 0.7156(2) 0.00069(17) 0.0624(5) Uani d . 1 . .
    H H3A 1.0811 0.6871 -0.0285 0.075 Uiso calc R 1 . .
    C C4 0.8615(2) 0.8385(2) -0.04876(16) 0.0574(5) Uani d . 1 . .
    H H4 0.8872 0.8931 -0.1142 0.069 Uiso calc R 1 . .
    C C5 0.46706(18) 0.78759(16) 0.22835(14) 0.0425(4) Uani d . 1 . .
    C C6 0.5414(2) 0.73374(18) 0.33221(14) 0.0485(4) Uani d . 1 . .
    H H6A 0.6400 0.7313 0.3370 0.058 Uiso calc R 1 . .
    C C7 0.4663(2) 0.6841(2) 0.42779(15) 0.0574(5) Uani d . 1 . .
    H H7 0.5158 0.6464 0.4973 0.069 Uiso calc R 1 . .
    C C8 0.3197(2) 0.6892(2) 0.42267(16) 0.0580(5) Uani d . 1 . .
    H H8 0.2718 0.6544 0.4885 0.070 Uiso calc R 1 . .
    C C9 0.2421(2) 0.74531(17) 0.32074(15) 0.0494(4) Uani d . 1 . .
    C C10 0.31905(19) 0.79320(17) 0.22345(15) 0.0458(4) Uani d . 1 . .
    H H10 0.2700 0.8297 0.1537 0.055 Uiso calc R 1 . .
    C C11 0.0801(2) 0.7550(2) 0.3143(2) 0.0685(6) Uani d . 1 . .
    H H11A 0.0143 0.8042 0.3771 0.103 Uiso calc R 1 . .
    H H11B 0.0818 0.6583 0.3207 0.103 Uiso calc R 1 . .
    H H11C 0.0408 0.8086 0.2409 0.103 Uiso calc R 1 . .
    C C12 0.9877(2) 0.29674(18) 0.33629(14) 0.0464(4) Uani d . 1 . .
    C C13 1.1733(3) 0.3396(3) 0.4079(2) 0.0846(7) Uani d . 1 . .
    H H13 1.2123 0.4041 0.4260 0.102 Uiso calc R 1 . .
    C C14 1.2576(2) 0.1932(3) 0.4342(2) 0.0733(6) Uani d . 1 . .
    H H14 1.3522 0.1572 0.4682 0.088 Uiso calc R 1 . .
    C C15 1.1951(2) 0.1040(2) 0.4078(2) 0.0715(6) Uani d . 1 . .
    H H15 1.2494 0.0036 0.4245 0.086 Uiso calc R 1 . .
    C C16 0.75431(19) 0.29091(18) 0.25653(14) 0.0444(4) Uani d . 1 . .
    C C17 0.7885(3) 0.1426(2) 0.2762(2) 0.0712(6) Uani d . 1 . .
    H H17 0.8790 0.0783 0.3110 0.085 Uiso calc R 1 . .
    C C18 0.6869(3) 0.0911(2) 0.2434(3) 0.0877(8) Uani d . 1 . .
    H H18 0.7101 -0.0087 0.2572 0.105 Uiso calc R 1 . .
    C C19 0.5535(3) 0.1820(2) 0.1916(2) 0.0752(6) Uani d . 1 . .
    H H19 0.4879 0.1438 0.1696 0.090 Uiso calc R 1 . .
    C C20 0.5161(2) 0.3304(2) 0.17184(17) 0.0576(5) Uani d . 1 . .
    C C21 0.6174(2) 0.38285(19) 0.20499(15) 0.0511(4) Uani d . 1 . .
    H H21 0.5930 0.4829 0.1923 0.061 Uiso calc R 1 . .
    C C22 0.3675(3) 0.4331(3) 0.1169(2) 0.0877(8) Uani d . 1 . .
    H H22A 0.2841 0.4052 0.1508 0.132 Uiso calc R 1 . .
    H H22B 0.3793 0.4284 0.0343 0.132 Uiso calc R 1 . .
    H H22C 0.3446 0.5312 0.1307 0.132 Uiso calc R 1 . .
loop_
    _atom_site_aniso_label
    _atom_site_aniso_U_11
    _atom_site_aniso_U_22
    _atom_site_aniso_U_33
    _atom_site_aniso_U_12
    _atom_site_aniso_U_13
    _atom_site_aniso_U_23
    N1 0.0448(8) 0.0418(8) 0.0489(8) -0.0109(6) -0.0080(6) 0.0043(6)
    N2 0.0493(9) 0.0483(8) 0.0462(8) -0.0143(7) -0.0032(6) 0.0064(6)
    N3 0.0418(8) 0.0474(8) 0.0475(8) -0.0107(7) -0.0077(6) 0.0143(6)
    N4 0.0607(10) 0.0478(9) 0.0775(11) -0.0105(8) -0.0246(8) -0.0092(8)
    N5 0.0761(12) 0.0559(10) 0.0930(13) -0.0330(9) -0.0399(10) 0.0119(9)
    N6 0.0512(8) 0.0402(8) 0.0525(8) -0.0177(7) -0.0127(7) 0.0020(6)
    C1 0.0456(9) 0.0385(8) 0.0404(8) -0.0144(7) -0.0086(7) 0.0015(6)
    C2 0.0466(10) 0.0502(10) 0.0570(11) -0.0077(8) -0.0090(8) 0.0016(8)
    C3 0.0473(10) 0.0673(12) 0.0577(11) -0.0125(9) 0.0037(8) -0.0002(9)
    C4 0.0563(11) 0.0601(11) 0.0470(10) -0.0200(9) 0.0022(8) 0.0042(8)
    C5 0.0454(9) 0.0329(8) 0.0435(8) -0.0112(7) -0.0037(7) 0.0006(6)
    C6 0.0511(10) 0.0465(9) 0.0459(9) -0.0178(8) -0.0091(7) 0.0002(7)
    C7 0.0656(12) 0.0569(11) 0.0439(9) -0.0205(9) -0.0103(8) 0.0045(8)
    C8 0.0694(13) 0.0531(11) 0.0475(10) -0.0263(10) 0.0060(9) 0.0025(8)
    C9 0.0498(10) 0.0371(9) 0.0579(10) -0.0154(8) 0.0013(8) -0.0055(7)
    C10 0.0477(10) 0.0379(9) 0.0472(9) -0.0132(7) -0.0069(7) -0.0002(7)
    C11 0.0579(12) 0.0648(13) 0.0832(14) -0.0285(10) 0.0022(10) -0.0046(11)
    C12 0.0487(10) 0.0473(10) 0.0418(8) -0.0184(8) -0.0072(7) 0.0003(7)
    C13 0.0835(16) 0.0721(15) 0.1102(19) -0.0391(13) -0.0499(14) 0.0114(13)
    C14 0.0601(13) 0.0768(15) 0.0808(14) -0.0206(11) -0.0286(11) -0.0028(11)
    C15 0.0639(13) 0.0549(12) 0.0852(15) -0.0046(10) -0.0276(11) -0.0132(10)
    C16 0.0460(9) 0.0450(9) 0.0418(8) -0.0181(8) -0.0038(7) -0.0031(7)
    C17 0.0688(13) 0.0477(11) 0.1000(16) -0.0234(10) -0.0330(12) 0.0043(11)
    C18 0.0877(16) 0.0487(12) 0.137(2) -0.0316(12) -0.0446(15) 0.0017(13)
    C19 0.0666(13) 0.0669(14) 0.1044(18) -0.0318(11) -0.0199(12) -0.0187(12)
    C20 0.0494(10) 0.0616(12) 0.0615(11) -0.0174(9) -0.0082(8) -0.0150(9)
    C21 0.0509(10) 0.0442(9) 0.0555(10) -0.0140(8) -0.0091(8) -0.0072(8)
    C22 0.0640(14) 0.0809(16) 0.117(2) -0.0156(12) -0.0360(13) -0.0204(14)
_geom_special_details
;
All e.s.d.'s (except the e.s.d. in the dihedral angle between two l.s. planes)
are estimated using the full covariance matrix. The cell e.s.d.'s are taken
into account individually in the estimation of e.s.d.'s in distances, angles
and torsion angles; correlations between e.s.d.'s in cell parameters are only
used when they are defined by crystal symmetry. An approximate (isotropic)
treatment of cell e.s.d.'s is used for estimating e.s.d.'s involving l.s.
planes.
;
loop_
    _geom_bond_atom_site_label_1
    _geom_bond_atom_site_label_2
    _geom_bond_site_symmetry_2
    _geom_bond_distance
    _geom_bond_publ_flag
    N1 C2 . 1.328(2) ?
    N1 C1 . 1.347(2) ?
    N2 C4 . 1.325(2) ?
    N2 C1 . 1.3470(19) ?
    N3 C1 . 1.349(2) ?
    N3 C5 . 1.416(2) ?
    N3 H3 . 0.863(9) ?
    N4 C12 . 1.329(2) ?
    N4 C15 . 1.339(2) ?
    N5 C13 . 1.328(3) ?
    N5 C12 . 1.336(2) ?
    N6 C12 . 1.371(2) ?
    N6 C16 . 1.404(2) ?
    N6 H6 . 0.872(9) ?
    C2 C3 . 1.367(2) ?
    C2 H2 . 0.9300 ?
    C3 C4 . 1.376(3) ?
    C3 H3A . 0.9300 ?
    C4 H4 . 0.9300 ?
    C5 C10 . 1.384(2) ?
    C5 C6 . 1.390(2) ?
    C6 C7 . 1.376(2) ?
    C6 H6A . 0.9300 ?
    C7 C8 . 1.374(3) ?
    C7 H7 . 0.9300 ?
    C8 C9 . 1.386(3) ?
    C8 H8 . 0.9300 ?
    C9 C10 . 1.392(2) ?
    C9 C11 . 1.504(3) ?
    C10 H10 . 0.9300 ?
    C11 H11A . 0.9600 ?
    C11 H11B . 0.9600 ?
    C11 H11C . 0.9600 ?
    C13 C14 . 1.365(3) ?
    C13 H13 . 0.9300 ?
    C14 C15 . 1.351(3) ?
    C14 H14 . 0.9300 ?
    C15 H15 . 0.9300 ?
    C16 C17 . 1.381(2) ?
    C16 C21 . 1.388(2) ?
    C17 C18 . 1.378(3) ?
    C17 H17 . 0.9300 ?
    C18 C19 . 1.364(3) ?
    C18 H18 . 0.9300 ?
    C19 C20 . 1.378(3) ?
    C19 H19 . 0.9300 ?
    C20 C21 . 1.385(2) ?
    C20 C22 . 1.508(3) ?
    C21 H21 . 0.9300 ?
    C22 H22A . 0.9600 ?
    C22 H22B . 0.9600 ?
    C22 H22C . 0.9600 ?
loop_
    _geom_angle_atom_site_label_1
    _geom_angle_atom_site_label_2
    _geom_angle_atom_site_label_3
    _geom_angle_site_symmetry_1
    _geom_angle_site_symmetry_3
    _geom_angle
    _geom_angle_publ_flag
    C2 N1 C1 . . 115.41(14) ?
    C4 N2 C1 . . 115.85(14) ?
    C1 N3 C5 . . 128.18(13) ?
    C1 N3 H3 . . 116.6(12) ?
    C5 N3 H3 . . 115.1(12) ?
    C12 N4 C15 . . 115.44(18) ?
    C13 N5 C12 . . 115.19(17) ?
    C12 N6 C16 . . 130.75(14) ?
    C12 N6 H6 . . 114.5(13) ?
    C16 N6 H6 . . 114.7(13) ?
    N1 C1 N2 . . 125.62(15) ?
    N1 C1 N3 . . 119.24(14) ?
    N2 C1 N3 . . 115.13(14) ?
    N1 C2 C3 . . 123.91(16) ?
    N1 C2 H2 . . 118.0 ?
    C3 C2 H2 . . 118.0 ?
    C2 C3 C4 . . 115.81(17) ?
    C2 C3 H3A . . 122.1 ?
    C4 C3 H3A . . 122.1 ?
    N2 C4 C3 . . 123.38(16) ?
    N2 C4 H4 . . 118.3 ?
    C3 C4 H4 . . 118.3 ?
    C10 C5 C6 . . 119.87(15) ?
    C10 C5 N3 . . 117.36(14) ?
    C6 C5 N3 . . 122.68(15) ?
    C7 C6 C5 . . 118.69(16) ?
    C7 C6 H6A . . 120.7 ?
    C5 C6 H6A . . 120.7 ?
    C8 C7 C6 . . 121.37(17) ?
    C8 C7 H7 . . 119.3 ?
    C6 C7 H7 . . 119.3 ?
    C7 C8 C9 . . 120.87(16) ?
    C7 C8 H8 . . 119.6 ?
    C9 C8 H8 . . 119.6 ?
    C8 C9 C10 . . 117.80(16) ?
    C8 C9 C11 . . 121.64(16) ?
    C10 C9 C11 . . 120.56(17) ?
    C5 C10 C9 . . 121.37(16) ?
    C5 C10 H10 . . 119.3 ?
    C9 C10 H10 . . 119.3 ?
    C9 C11 H11A . . 109.5 ?
    C9 C11 H11B . . 109.5 ?
    H11A C11 H11B . . 109.5 ?
    C9 C11 H11C . . 109.5 ?
    H11A C11 H11C . . 109.5 ?
    H11B C11 H11C . . 109.5 ?
    N4 C12 N5 . . 126.19(16) ?
    N4 C12 N6 . . 119.78(16) ?
    N5 C12 N6 . . 114.03(15) ?
    N5 C13 C14 . . 123.7(2) ?
    N5 C13 H13 . . 118.1 ?
    C14 C13 H13 . . 118.1 ?
    C15 C14 C13 . . 115.9(2) ?
    C15 C14 H14 . . 122.0 ?
    C13 C14 H14 . . 122.0 ?
    N4 C15 C14 . . 123.5(2) ?
    N4 C15 H15 . . 118.3 ?
    C14 C15 H15 . . 118.3 ?
    C17 C16 C21 . . 118.40(16) ?
    C17 C16 N6 . . 124.64(16) ?
    C21 C16 N6 . . 116.96(15) ?
    C18 C17 C16 . . 119.19(19) ?
    C18 C17 H17 . . 120.4 ?
    C16 C17 H17 . . 120.4 ?
    C19 C18 C17 . . 122.1(2) ?
    C19 C18 H18 . . 119.0 ?
    C17 C18 H18 . . 119.0 ?
    C18 C19 C20 . . 119.86(19) ?
    C18 C19 H19 . . 120.1 ?
    C20 C19 H19 . . 120.1 ?
    C19 C20 C21 . . 118.31(18) ?
    C19 C20 C22 . . 120.71(18) ?
    C21 C20 C22 . . 120.98(18) ?
    C20 C21 C16 . . 122.16(17) ?
    C20 C21 H21 . . 118.9 ?
    C16 C21 H21 . . 118.9 ?
    C20 C22 H22A . . 109.5 ?
    C20 C22 H22B . . 109.5 ?
    H22A C22 H22B . . 109.5 ?
    C20 C22 H22C . . 109.5 ?
    H22A C22 H22C . . 109.5 ?
    H22B C22 H22C . . 109.5 ?
loop_
    _geom_torsion_atom_site_label_1
    _geom_torsion_atom_site_label_2
    _geom_torsion_atom_site_label_3
    _geom_torsion_atom_site_label_4
    _geom_torsion_site_symmetry_1
    _geom_torsion_site_symmetry_2
    _geom_torsion_site_symmetry_3
    _geom_torsion_site_symmetry_4
    _geom_torsion
    _geom_torsion_publ_flag
    C2 N1 C1 N2 . . . . 1.8(3) ?
    C2 N1 C1 N3 . . . . -179.59(15) ?
    C4 N2 C1 N1 . . . . -1.1(3) ?
    C4 N2 C1 N3 . . . . -179.76(15) ?
    C5 N3 C1 N1 . . . . 6.3(3) ?
    C5 N3 C1 N2 . . . . -174.88(16) ?
    C1 N1 C2 C3 . . . . -1.0(3) ?
    N1 C2 C3 C4 . . . . -0.3(3) ?
    C1 N2 C4 C3 . . . . -0.4(3) ?
    C2 C3 C4 N2 . . . . 1.1(3) ?
    C1 N3 C5 C10 . . . . -146.27(17) ?
    C1 N3 C5 C6 . . . . 37.2(3) ?
    C10 C5 C6 C7 . . . . 1.3(2) ?
    N3 C5 C6 C7 . . . . 177.79(16) ?
    C5 C6 C7 C8 . . . . -1.0(3) ?
    C6 C7 C8 C9 . . . . -0.3(3) ?
    C7 C8 C9 C10 . . . . 1.4(3) ?
    C7 C8 C9 C11 . . . . -178.53(18) ?
    C6 C5 C10 C9 . . . . -0.2(2) ?
    N3 C5 C10 C9 . . . . -176.90(15) ?
    C8 C9 C10 C5 . . . . -1.1(2) ?
    C11 C9 C10 C5 . . . . 178.82(16) ?
    C15 N4 C12 N5 . . . . -0.2(3) ?
    C15 N4 C12 N6 . . . . 179.91(17) ?
    C13 N5 C12 N4 . . . . -0.6(3) ?
    C13 N5 C12 N6 . . . . 179.29(19) ?
    C16 N6 C12 N4 . . . . 3.7(3) ?
    C16 N6 C12 N5 . . . . -176.17(17) ?
    C12 N5 C13 C14 . . . . 1.2(4) ?
    N5 C13 C14 C15 . . . . -0.9(4) ?
    C12 N4 C15 C14 . . . . 0.5(3) ?
    C13 C14 C15 N4 . . . . 0.0(4) ?
    C12 N6 C16 C17 . . . . 1.1(3) ?
    C12 N6 C16 C21 . . . . -179.49(16) ?
    C21 C16 C17 C18 . . . . 0.4(3) ?
    N6 C16 C17 C18 . . . . 179.8(2) ?
    C16 C17 C18 C19 . . . . 0.3(4) ?
    C17 C18 C19 C20 . . . . -0.8(4) ?
    C18 C19 C20 C21 . . . . 0.5(3) ?
    C18 C19 C20 C22 . . . . -178.7(2) ?
    C19 C20 C21 C16 . . . . 0.3(3) ?
    C22 C20 C21 C16 . . . . 179.48(19) ?
    C17 C16 C21 C20 . . . . -0.7(3) ?
    N6 C16 C21 C20 . . . . 179.82(16) ?
loop_
    _geom_hbond_atom_site_label_D
    _geom_hbond_atom_site_label_H
    _geom_hbond_atom_site_label_A
    _geom_hbond_site_symmetry_A
    _geom_hbond_distance_DH
    _geom_hbond_distance_HA
    _geom_hbond_distance_DA
    _geom_hbond_angle_DHA
    N3 H3 N2 2_675 0.863(9) 2.185(10) 3.0377(19) 169.6(17)
    N6 H6 N1 . 0.872(9) 2.449(12) 3.2391(19) 150.9(17)
    C6 H6a N1 1_555 0.93 2.55 2.961(2) 107
    C17 H17 N4 1_555 0.93 2.28 2.886(3) 123
    C11 H11a Cg1 2_666 0.96 2.96 3.766(2) 143
    C15 H15 Cg2 1_645 0.93 2.82 3.620(2) 144
