# Supplementary material for: N-(3-Methyl­phen­yl)pyrimidin-2-amine
Source: Acta Crystallogr Sect E Struct Rep Online. 2010 Aug 28;66(Pt 9):o2446. doi: 10.1107/S1600536810033301 (PMC3007855; doi:10.1107/S1600536810033301)
Supplement: Supplementary file 2 [file e-66-o2446-Isup2.hkl]

# 
# h,k,l, Fc-squared, Fo-squared, sigma(Fo-squared) and status flag 
# 
data_I
_shelx_title '  P-1' 
_shelx_refln_list_code          4 
_shelx_F_calc_maximum      129.37 
_exptl_crystal_F_000       392.00 
_reflns_d_resolution_high  0.7696 
 
loop_ 
 _symmetry_equiv_pos_as_xyz 
 'x, y, z' 
 '-x, -y, -z' 
 
_cell_length_a     9.4461 
_cell_length_b    10.0946 
_cell_length_c    11.6266 
_cell_angle_alpha  80.401 
_cell_angle_beta   82.745 
_cell_angle_gamma  66.005 
 
_shelx_F_squared_multiplier     1.000 
 
loop_ 
 _refln_index_h 
 _refln_index_k 
 _refln_index_l 
 _refln_F_squared_calc 
 _refln_F_squared_meas 
 _refln_F_squared_sigma 
 _refln_observed_status 
   2   0   0        2.03        1.99      1.29 o 
   3   0   0        3.10        1.41      0.58 o 
   4   0   0     1233.24     1328.85     26.13 o 
   5   0   0       60.90       66.24      1.97 o 
   6   0   0       60.68       61.56      2.61 o 
   7   0   0       14.46       11.92      1.09 o 
   8   0   0        9.48        9.29      1.54 o 
   9   0   0        1.63        0.00      1.79 o 
  10   0   0        6.07        2.85      1.97 o 
  11   0   0        0.00        2.21      2.04 o 
 -10   1   0        0.03       -0.17      1.84 o 
  -9   1   0        0.00        1.68      1.76 o 
  -8   1   0        0.20       -2.18      1.45 o 
  -7   1   0       55.54       53.63      2.16 o 
  -6   1   0       20.51       22.26      2.63 o 
  -5   1   0      106.62      105.00      2.74 o 
  -4   1   0      179.58      186.51      4.11 o 
  -3   1   0        8.94        9.98      0.61 o 
  -2   1   0        0.25       -0.09      0.88 o 
  -1   1   0      170.76      186.29     12.59 o 
   1   1   0       81.32       73.04      1.53 o 
   2   1   0     2692.21     2590.99     50.73 o 
   3   1   0       90.89       91.49      2.54 o 
   4   1   0       24.09       22.81      1.03 o 
   5   1   0      275.62      279.65      7.51 o 
   6   1   0      109.52      112.82      2.90 o 
   7   1   0        0.07        0.37      0.75 o 
   8   1   0       90.12       91.54      2.78 o 
   9   1   0       15.31       15.79      3.57 o 
  10   1   0        1.66        2.05      1.77 o 
  11   1   0        1.15        1.67      1.94 o 
 -10   2   0        0.30        1.41      2.14 o 
  -9   2   0        0.41       -0.91      1.76 o 
  -8   2   0       13.13       14.11      2.36 o 
  -7   2   0        1.07        0.16      2.27 o 
  -6   2   0      142.10      149.61      3.77 o 
  -5   2   0       18.83       22.83      1.26 o 
  -4   2   0      555.50      582.46     11.76 o 
  -3   2   0       59.08       81.80      2.07 o 
  -2   2   0      168.67      165.47      4.42 o 
  -1   2   0      435.82      434.74      8.63 o 
   0   2   0    13596.95    14179.92   1449.72 o 
   1   2   0      215.79      186.76      4.84 o 
   2   2   0      153.99      133.48      2.99 o 
   3   2   0      130.67      113.52      2.55 o 
   4   2   0     1116.66     1159.16     22.76 o 
   5   2   0      211.49      241.56      5.19 o 
   6   2   0      225.84      235.41      5.18 o 
   7   2   0        7.47       10.54      1.09 o 
   8   2   0        8.62        5.66      1.85 o 
   9   2   0      112.36      109.00      6.63 o 
  10   2   0       33.03       30.85      3.09 o 
  11   2   0        0.15       -0.06      1.88 o 
  -9   3   0        0.31       -0.02      1.99 o 
  -8   3   0        1.49       -2.22      1.78 o 
  -7   3   0        3.40        5.92      1.91 o 
  -6   3   0       12.37        9.64      1.66 o 
  -5   3   0      316.79      301.43      8.48 o 
  -4   3   0       74.89       71.74      2.93 o 
  -3   3   0        9.62        8.88      0.76 o 
  -2   3   0      179.77      163.29      3.57 o 
  -1   3   0     1378.08     1418.63     27.74 o 
   0   3   0        8.27       10.36      1.42 o 
   1   3   0        6.03        7.11      0.61 o 
   2   3   0       15.89       11.84      0.70 o 
   3   3   0      135.11      129.68      2.85 o 
   4   3   0       73.55       80.43      2.04 o 
   5   3   0       15.72       20.91      1.06 o 
   6   3   0        8.84        9.19      0.85 o 
   7   3   0       15.71       18.16      1.17 o 
   8   3   0       60.89       59.55      2.23 o 
   9   3   0        8.00       10.26      1.38 o 
  10   3   0        9.90        8.35      1.40 o 
  11   3   0        0.75        0.46      1.80 o 
  -9   4   0        0.55        0.81      2.10 o 
  -8   4   0        1.10       -0.27      1.76 o 
  -7   4   0        6.16        5.56      1.97 o 
  -6   4   0        4.51        1.85      2.84 o 
  -5   4   0        0.28       -0.86      1.24 o 
  -4   4   0       16.88       16.51      1.06 o 
  -3   4   0       21.04       20.45      1.11 o 
  -2   4   0       71.65       60.93      1.74 o 
  -1   4   0      382.09      392.26      8.01 o 
   0   4   0     1257.11     1264.00     24.79 o 
   1   4   0        8.63        9.23      1.11 o 
   2   4   0       27.79       21.95      0.86 o 
   3   4   0      314.43      305.91      6.26 o 
   4   4   0      941.04     1005.36     19.88 o 
   5   4   0        6.17        4.93      0.65 o 
   6   4   0      226.44      244.48      5.37 o 
   7   4   0        0.19       -0.42      0.76 o 
   8   4   0       34.28       37.51      1.78 o 
   9   4   0      210.36      210.52      5.07 o 
  10   4   0        1.13        0.31      1.16 o 
  11   4   0        0.08       -2.09      1.57 o 
  -8   5   0        0.03        0.66      1.98 o 
  -7   5   0        0.00       -2.43      1.62 o 
  -6   5   0        2.92        1.37      1.77 o 
  -5   5   0      122.74      113.01      4.27 o 
  -4   5   0      242.82      243.90      7.13 o 
  -3   5   0       29.37       29.29      1.44 o 
  -2   5   0       24.90       26.78      1.33 o 
  -1   5   0      211.25      237.95      6.56 o 
   0   5   0       40.09       48.92      2.21 o 
   1   5   0       55.92       39.69      1.90 o 
   2   5   0      832.23      812.92     20.45 o 
   3   5   0       36.05       29.11      1.15 o 
   4   5   0       13.86       14.63      0.77 o 
   5   5   0       59.16       59.37      1.76 o 
   6   5   0        5.03        5.64      0.75 o 
   7   5   0        2.19        0.90      0.75 o 
   8   5   0       12.87       12.72      1.16 o 
   9   5   0       25.76       34.52      2.32 o 
  10   5   0       21.52       27.38      3.15 o 
  11   5   0        8.62       10.29      2.20 o 
  12   5   0        2.94        1.79      1.98 o 
  -7   6   0        6.62        5.53      2.21 o 
  -6   6   0       17.87       23.46      2.98 o 
  -5   6   0        0.06       -0.50      1.29 o 
  -4   6   0       39.40       44.26      2.70 o 
  -3   6   0      245.32      228.90      6.73 o 
  -2   6   0       38.27       35.46      2.18 o 
  -1   6   0       10.37        9.17      0.85 o 
   0   6   0      188.38      215.95      8.54 o 
   1   6   0        0.64       -0.46      0.55 o 
   2   6   0        2.73        2.06      0.51 o 
   3   6   0       47.29       43.77      1.38 o 
   4   6   0       46.68       52.28      2.45 o 
   5   6   0       44.80       44.29      1.44 o 
   6   6   0        0.20       -1.39      1.02 o 
   7   6   0       14.63       13.90      1.55 o 
   8   6   0        3.03        2.12      1.24 o 
   9   6   0        1.97        2.80      1.37 o 
  10   6   0       20.72       16.51      1.88 o 
  11   6   0        0.95       -0.09      1.56 o 
  12   6   0        0.29       -1.21      1.86 o 
  -6   7   0        1.11        4.57      2.18 o 
  -5   7   0        3.50        4.19      1.93 o 
  -4   7   0       25.75       24.27      2.05 o 
  -3   7   0        0.54        0.30      1.21 o 
  -2   7   0       39.47       37.81      2.24 o 
  -1   7   0       52.27       46.96      2.26 o 
   0   7   0        4.93        5.13      1.26 o 
   1   7   0        0.06        6.33      1.90 o 
   2   7   0        0.00        1.39      0.62 o 
   3   7   0       69.12       66.37      1.94 o 
   4   7   0      125.49      116.89      3.98 o 
   5   7   0      232.07      238.53      6.95 o 
   6   7   0      120.92      114.98      4.20 o 
   7   7   0       74.56       75.32      3.34 o 
   8   7   0       48.71       46.31      3.33 o 
   9   7   0       20.92       21.04      1.95 o 
  10   7   0        0.72        1.24      1.31 o 
  11   7   0        9.94       12.27      2.46 o 
  12   7   0        0.08       -2.71      1.80 o 
  -5   8   0        2.49        5.80      2.07 o 
  -4   8   0        0.92        0.20      1.29 o 
  -3   8   0       40.11       33.62      2.31 o 
  -2   8   0        1.85        3.49      1.20 o 
  -1   8   0       17.65       23.71      1.80 o 
   0   8   0        2.75        1.91      0.81 o 
   1   8   0       69.63       60.87      2.87 o 
   2   8   0        2.47        1.34      1.10 o 
   3   8   0      276.73      260.48      7.46 o 
   4   8   0       58.30       55.71      2.87 o 
   5   8   0        0.04        0.16      2.05 o 
   6   8   0        1.09        0.24      1.24 o 
   7   8   0      126.40      125.69      4.62 o 
   8   8   0        1.22        1.11      1.29 o 
   9   8   0      103.64      115.27      4.51 o 
  10   8   0        0.09       -1.34      1.30 o 
  11   8   0        0.07        1.06      1.49 o 
  -4   9   0        3.91        4.21      2.12 o 
  -3   9   0        4.70        4.31      1.71 o 
  -2   9   0       69.36       73.28      3.31 o 
  -1   9   0       24.41       24.57      5.27 o 
   0   9   0        0.92        2.24      1.10 o 
   1   9   0        6.09       11.17      1.76 o 
   2   9   0        5.56        7.86      1.35 o 
   3   9   0       80.01       79.84      3.41 o 
   4   9   0       14.94       14.81      1.65 o 
   5   9   0       89.35       93.45      3.79 o 
   6   9   0      164.45      176.24      5.75 o 
   7   9   0       77.88       88.17      3.77 o 
   8   9   0        4.41        4.20      1.50 o 
   9   9   0        2.22        1.83      1.44 o 
  10   9   0       20.54       26.08      2.33 o 
  11   9   0        0.88        2.76      1.65 o 
  -3  10   0        2.85        7.10      2.33 o 
  -2  10   0        4.32        7.52      2.44 o 
  -1  10   0        0.18       -0.91      1.73 o 
   0  10   0        5.17        2.88      1.91 o 
   1  10   0       41.49       36.87      3.91 o 
   2  10   0        2.11        4.47      1.69 o 
   3  10   0      234.71      232.92      7.08 o 
   4  10   0       26.72       30.17      2.22 o 
   5  10   0        2.33        4.67      1.38 o 
   6  10   0        0.65        2.00      1.35 o 
   7  10   0       62.89       66.16      3.36 o 
   8  10   0       16.56       15.97      1.95 o 
   9  10   0       17.86       17.74      2.04 o 
  10  10   0        2.91        4.39      1.69 o 
  -1  11   0        0.41        1.10      2.06 o 
   0  11   0        0.16        3.41      2.04 o 
   1  11   0        1.15        3.08      1.97 o 
   2  11   0       10.39       14.52      2.75 o 
   3  11   0       20.13       16.06      1.95 o 
   4  11   0       24.99       34.03      6.21 o 
   5  11   0        1.39        0.20      2.40 o 
   6  11   0        1.43        3.55      1.41 o 
   7  11   0       27.42       30.04      2.45 o 
   8  11   0        1.69        3.20      2.54 o 
   9  11   0        2.05        5.25      1.75 o 
   1  12   0        0.31        1.17      2.03 o 
   2  12   0        5.81        5.09      2.35 o 
   4  12   0        0.40        2.60      1.43 o 
   5  12   0        0.01        1.06      1.41 o 
   6  12   0        1.12        1.76      1.53 o 
   7  12   0        4.00        5.48      1.71 o 
   8  12   0        1.79        0.78      1.59 o 
  -8 -12   1        0.52        2.00      1.64 o 
  -7 -12   1        2.32        1.41      1.51 o 
  -6 -12   1       13.22       13.77      1.99 o 
  -5 -12   1        0.15        0.36      1.41 o 
  -4 -12   1       12.11       13.83      1.88 o 
  -2 -12   1        1.88        4.20      2.18 o 
  -1 -12   1        0.01        1.29      2.00 o 
  -9 -11   1        1.10        1.58      1.57 o 
  -8 -11   1        0.01        1.83      1.57 o 
  -7 -11   1       37.82       44.38      3.01 o 
  -6 -11   1        0.99       -0.50      1.31 o 
  -5 -11   1        7.93        6.95      1.51 o 
  -4 -11   1        6.36        5.07      1.51 o 
  -3 -11   1        0.14        0.02      1.32 o 
  -1 -11   1        1.28        3.75      1.97 o 
   0 -11   1        2.21        3.65      2.08 o 
   1 -11   1        7.96       12.25      2.74 o 
 -10 -10   1        0.10       -0.37      1.53 o 
  -9 -10   1        0.39        0.84      1.43 o 
  -8 -10   1        0.70       -0.16      1.37 o 
  -7 -10   1       16.89       17.65      2.01 o 
  -6 -10   1        6.24        7.56      1.54 o 
  -5 -10   1       10.91        9.71      1.56 o 
  -4 -10   1       21.66       19.31      1.87 o 
  -3 -10   1        8.08        9.66      1.59 o 
  -2 -10   1        5.67        5.14      2.55 o 
  -1 -10   1        4.48        4.49      1.71 o 
   0 -10   1       16.58       17.01      2.83 o 
   1 -10   1        4.19        6.08      2.17 o 
   2 -10   1        8.41        9.26      2.49 o 
   3 -10   1        1.94        3.87      2.11 o 
 -11  -9   1        0.65        2.64      1.55 o 
 -10  -9   1        3.99        2.89      1.55 o 
  -9  -9   1        0.21        0.18      1.34 o 
  -8  -9   1       37.07       35.34      2.53 o 
  -7  -9   1        9.43       10.89      1.66 o 
  -6  -9   1        0.86        4.66      1.37 o 
  -5  -9   1        5.28        5.35      1.38 o 
  -4  -9   1       24.04       23.05      1.95 o 
  -3  -9   1       24.43       25.13      1.95 o 
  -2  -9   1      174.63      179.53      5.70 o 
  -1  -9   1        1.18        2.19      1.96 o 
   0  -9   1        0.32        1.08      1.25 o 
   1  -9   1        5.78        6.20      1.31 o 
   2  -9   1        8.91        9.20      1.54 o 
   3  -9   1        0.31        1.43      1.32 o 
   4  -9   1        0.01        0.05      1.83 o 
 -11  -8   1        2.18        3.84      1.69 o 
 -10  -8   1        5.20        5.02      1.52 o 
  -9  -8   1        9.58       13.19      1.77 o 
  -8  -8   1        1.03        0.85      1.32 o 
  -7  -8   1       11.17       13.48      1.70 o 
  -6  -8   1        0.05       -0.52      1.32 o 
  -5  -8   1       78.83       71.48      3.19 o 
  -4  -8   1      177.11      167.82      7.10 o 
  -3  -8   1       52.98       49.83      2.70 o 
  -2  -8   1       20.01       20.64      2.22 o 
  -1  -8   1        8.15        8.68      1.48 o 
   0  -8   1       20.72       19.37      1.50 o 
   1  -8   1        9.41        9.74      2.12 o 
   2  -8   1        1.10        2.03      1.18 o 
   3  -8   1       68.65       70.38      3.28 o 
   4  -8   1        2.08        4.76      2.05 o 
   5  -8   1       15.55       19.72      2.89 o 
 -11  -7   1        0.05       -0.29      3.33 o 
 -10  -7   1       34.66       43.59      2.93 o 
  -9  -7   1       19.25       19.32      2.43 o 
  -8  -7   1      196.93      196.57      6.24 o 
  -7  -7   1       11.33       12.57      2.80 o 
  -6  -7   1       14.74       14.04      1.60 o 
  -5  -7   1       32.48       28.25      1.91 o 
  -4  -7   1      159.98      158.17      5.04 o 
  -3  -7   1      125.95      113.88      2.90 o 
  -2  -7   1       58.82       57.44      1.91 o 
  -1  -7   1        0.35        2.36      0.89 o 
   0  -7   1        3.27        3.20      0.81 o 
   1  -7   1       12.34       14.91      1.12 o 
   2  -7   1        1.26        1.11      1.04 o 
   3  -7   1       50.31       49.98      2.72 o 
   4  -7   1       25.04       26.49      2.09 o 
   5  -7   1        6.12        5.19      2.10 o 
   6  -7   1        5.42        1.71      1.98 o 
 -11  -6   1        3.68        3.68      1.52 o 
 -10  -6   1        2.63        2.87      1.42 o 
  -9  -6   1        2.39        1.67      1.33 o 
  -8  -6   1       58.06       66.47      3.15 o 
  -7  -6   1        4.91        6.55      1.39 o 
  -6  -6   1       68.56       65.00      2.09 o 
  -5  -6   1        0.88        1.05      0.57 o 
  -4  -6   1        9.27       10.44      1.50 o 
  -3  -6   1      370.27      335.76      8.13 o 
  -2  -6   1       23.04       16.77      0.94 o 
  -1  -6   1        7.54       10.72      0.82 o 
   0  -6   1       11.41       11.71      1.17 o 
   1  -6   1        2.98        2.11      0.78 o 
   2  -6   1      156.14      148.53      3.63 o 
   3  -6   1       78.41       71.25      3.01 o 
   4  -6   1       51.84       54.49      2.88 o 
   5  -6   1        7.64        4.67      1.94 o 
   6  -6   1        2.24        3.30      1.89 o 
   7  -6   1        0.23       -0.32      1.86 o 
 -12  -5   1        2.88        5.91      2.20 o 
 -11  -5   1        2.61        2.41      1.73 o 
 -10  -5   1       10.03       15.37      2.10 o 
  -9  -5   1       68.46       71.79      3.27 o 
  -8  -5   1       51.80       46.92      2.04 o 
  -7  -5   1       25.24       24.13      1.34 o 
  -6  -5   1        1.02        0.14      0.71 o 
  -5  -5   1       95.95       89.28      2.41 o 
  -4  -5   1       45.12       44.74      1.68 o 
  -3  -5   1        3.47        4.14      0.55 o 
  -2  -5   1        0.52        0.01      0.48 o 
  -1  -5   1        4.82        3.52      0.57 o 
   0  -5   1      247.45      279.03      7.44 o 
   1  -5   1      579.49      579.47     13.70 o 
   2  -5   1        0.13       -0.74      0.62 o 
   3  -5   1       55.29       54.30      1.95 o 
   4  -5   1       22.22       21.58      1.79 o 
   5  -5   1       36.65       35.47      2.29 o 
   6  -5   1       63.96       64.64      4.17 o 
   7  -5   1       19.83       19.91      2.82 o 
   8  -5   1        0.25        2.32      2.05 o 
 -11  -4   1        2.99        4.58      1.89 o 
 -10  -4   1        3.44        3.60      1.06 o 
  -9  -4   1        0.06        0.54      0.96 o 
  -8  -4   1       30.46       29.55      1.57 o 
  -7  -4   1        1.01        0.68      0.82 o 
  -6  -4   1      129.95      128.20      3.21 o 
  -5  -4   1      256.71      247.25      5.35 o 
  -4  -4   1      107.26      104.07      2.54 o 
  -3  -4   1       83.86       67.83      1.81 o 
  -2  -4   1        0.02        0.40      0.40 o 
  -1  -4   1      479.89      474.26     11.98 o 
   0  -4   1        6.57        3.14      3.19 o 
   1  -4   1        0.90       -0.36      0.62 o 
   2  -4   1       20.28       27.46      1.27 o 
   3  -4   1        0.00        0.03      0.63 o 
   4  -4   1       96.86       96.86      2.79 o 
   5  -4   1       83.60       82.23      3.46 o 
   6  -4   1      168.96      169.92      7.37 o 
   7  -4   1        8.88        8.60      2.24 o 
   8  -4   1        5.99        0.89      1.87 o 
   9  -4   1        0.81        1.14      2.22 o 
 -11  -3   1        0.03       -0.93      1.81 o 
 -10  -3   1       23.25       24.49      2.74 o 
  -9  -3   1       26.91       34.47      4.38 o 
  -8  -3   1       18.95       19.36      1.35 o 
  -7  -3   1       61.82       56.99      2.10 o 
  -6  -3   1       13.45       10.75      0.91 o 
  -5  -3   1       76.31       64.78      1.91 o 
  -4  -3   1       50.48       49.99      1.55 o 
  -3  -3   1       53.24       63.33      1.71 o 
  -2  -3   1       34.61       26.06      1.48 o 
  -1  -3   1        2.99        4.18      0.88 o 
   0  -3   1     1168.82     1197.68     29.45 o 
   1  -3   1      839.37      888.04     20.48 o 
   2  -3   1        8.43        8.68      0.70 o 
   3  -3   1       43.72       36.68      1.41 o 
   4  -3   1        6.55        4.55      0.77 o 
   5  -3   1       22.20       19.30      1.28 o 
   6  -3   1       49.37       50.28      3.72 o 
   7  -3   1      162.91      150.71      6.81 o 
   8  -3   1        2.16        2.31      1.92 o 
   9  -3   1        0.82       -0.03      1.94 o 
 -11  -2   1        0.81        1.20      2.03 o 
 -10  -2   1        1.11        2.77      1.92 o 
  -9  -2   1       13.13       16.10      1.98 o 
  -8  -2   1       66.42       75.01      2.48 o 
  -7  -2   1       13.84       11.79      1.43 o 
  -6  -2   1        0.10       -0.13      0.65 o 
  -5  -2   1       45.89       56.94      1.81 o 
  -4  -2   1      116.64      110.77      2.63 o 
  -3  -2   1        7.34        5.07      0.53 o 
  -2  -2   1      867.96      841.23     16.48 o 
  -1  -2   1        7.77        8.83      0.55 o 
   0  -2   1        1.84        2.65      0.48 o 
   1  -2   1        8.56        7.84      0.56 o 
   2  -2   1      286.80      333.32     12.15 o 
   3  -2   1        0.85       -0.17      0.49 o 
   4  -2   1      158.58      158.50      3.64 o 
   5  -2   1       49.68       45.45      1.95 o 
   6  -2   1      490.46      488.68     10.22 o 
   7  -2   1       23.50       25.04      2.66 o 
   8  -2   1        3.20        2.96      1.86 o 
   9  -2   1        0.16       -2.63      1.75 o 
  10  -2   1        1.79        1.20      1.98 o 
 -11  -1   1        3.75        5.71      2.33 o 
 -10  -1   1       14.28       14.50      2.54 o 
  -9  -1   1       14.72       12.04      1.70 o 
  -8  -1   1       56.36       50.20      2.25 o 
  -7  -1   1       41.43       41.10      1.75 o 
  -6  -1   1      195.41      200.86      4.60 o 
  -5  -1   1       29.03       24.49      1.23 o 
  -4  -1   1      334.03      378.76      9.82 o 
  -3  -1   1       32.81       22.01      0.90 o 
  -2  -1   1      221.80      209.23      4.83 o 
  -1  -1   1        9.74       10.72      0.70 o 
   0  -1   1      344.48      400.12     44.40 o 
   1  -1   1     1666.94     2233.29     78.44 o 
   2  -1   1      483.50      520.81     27.77 o 
   3  -1   1       93.53      109.25      2.52 o 
   4  -1   1      229.72      234.00      5.01 o 
   5  -1   1       21.00       25.74      1.25 o 
   6  -1   1        0.04        0.69      0.77 o 
   7  -1   1      264.01      260.16      6.85 o 
   8  -1   1       11.64       11.88      2.18 o 
   9  -1   1       10.16        9.02      2.13 o 
  10  -1   1        5.16        3.32      2.19 o 
 -11   0   1        4.77        4.33      2.36 o 
 -10   0   1        1.53        0.63      1.84 o 
  -9   0   1        4.91        6.69      1.96 o 
  -8   0   1        3.36        4.71      2.06 o 
  -7   0   1        0.80        1.30      0.84 o 
  -6   0   1       27.32       23.83      1.30 o 
  -5   0   1       47.80       55.28      1.79 o 
  -4   0   1      379.80      395.87      8.10 o 
  -3   0   1      185.22      188.03      4.01 o 
  -2   0   1      509.89      460.88      9.17 o 
  -1   0   1     1059.92     1021.65     38.71 o 
   0   0   1       25.17       24.05      0.75 o 
   1   0   1      119.74      152.22     14.27 o 
   2   0   1       42.03       53.53      3.54 o 
   3   0   1       39.14       37.39      1.55 o 
   4   0   1     1234.71     1299.35     32.15 o 
   5   0   1       65.37       70.25      2.00 o 
   6   0   1        0.83        0.60      0.68 o 
   7   0   1        7.79        9.28      1.04 o 
   8   0   1        0.10       -1.45      0.97 o 
   9   0   1        2.83        6.31      2.08 o 
  10   0   1        4.68        4.88      2.12 o 
  11   0   1        0.59        1.79      2.11 o 
 -10   1   1        0.68        0.55      1.90 o 
  -9   1   1       26.23       26.59      3.02 o 
  -8   1   1       25.17       18.84      1.95 o 
  -7   1   1       17.98       19.96      1.94 o 
  -6   1   1        1.71        1.95      0.75 o 
  -5   1   1      474.13      505.81     10.38 o 
  -4   1   1      184.22      197.85      4.32 o 
  -3   1   1        0.02        0.34      0.38 o 
  -2   1   1      390.41      347.75      8.74 o 
  -1   1   1       68.62       61.78      1.90 o 
   0   1   1       42.13       37.35      1.41 o 
   1   1   1     4670.06     4333.22    138.99 o 
   2   1   1       37.78       42.87      1.29 o 
   3   1   1       68.83       61.83      1.60 o 
   4   1   1       14.21       18.66      1.06 o 
   5   1   1      744.84      778.15     15.47 o 
   6   1   1       25.52       29.03      1.47 o 
   7   1   1       18.02       14.78      2.23 o 
   8   1   1       69.48       72.30      2.80 o 
   9   1   1       19.91       16.66      1.60 o 
  10   1   1        1.65        1.59      1.88 o 
  11   1   1        0.99        2.84      1.98 o 
 -10   2   1        2.56       -0.98      1.94 o 
  -9   2   1        0.02        0.06      1.92 o 
  -8   2   1       69.00       79.03      4.81 o 
  -7   2   1       10.72        9.01      2.10 o 
  -6   2   1       10.24        8.32      1.50 o 
  -5   2   1       19.05       18.33      1.96 o 
  -4   2   1      230.26      254.62      5.77 o 
  -3   2   1       10.02       10.84      0.92 o 
  -2   2   1       49.20       47.72      1.33 o 
  -1   2   1     1115.37     1110.02     28.91 o 
   0   2   1      544.87      458.83     20.76 o 
   1   2   1      179.38      176.58      3.58 o 
   2   2   1      396.56      369.07      7.35 o 
   3   2   1       69.04       72.92      1.77 o 
   4   2   1      247.25      261.79      5.44 o 
   5   2   1        9.67       10.19      0.83 o 
   6   2   1      219.48      236.26      5.18 o 
   7   2   1        2.21        1.71      0.80 o 
   8   2   1       43.44       55.49      2.15 o 
   9   2   1       79.48       54.14      3.27 o 
  10   2   1        8.94       10.36      2.69 o 
  11   2   1        0.28        3.78      1.94 o 
  -9   3   1        7.50        4.01      2.12 o 
  -8   3   1        2.49        0.09      1.93 o 
  -7   3   1       22.56       22.23      2.19 o 
  -6   3   1      274.78      276.12      8.11 o 
  -5   3   1       50.52       55.42      3.59 o 
  -4   3   1        5.26        4.46      1.10 o 
  -3   3   1        2.18        1.38      0.46 o 
  -2   3   1      138.23      135.63      3.00 o 
  -1   3   1      105.34       91.57      2.41 o 
   0   3   1     7499.86     7650.48    149.16 o 
   1   3   1     3355.24     3236.00     63.30 o 
   2   3   1     1305.22     1164.27     28.69 o 
   3   3   1       44.90       39.55      1.29 o 
   4   3   1      574.80      558.37     11.16 o 
   5   3   1      365.91      409.97      8.39 o 
   6   3   1        5.52        6.59      0.79 o 
   7   3   1       14.90       15.05      1.08 o 
   8   3   1       67.50       71.22      2.42 o 
   9   3   1        0.54        1.45      1.11 o 
  10   3   1       10.24        8.39      1.41 o 
  11   3   1        0.17        2.04      1.26 o 
  12   3   1        0.14       -0.25      1.95 o 
  -9   4   1        0.67        3.61      2.19 o 
  -8   4   1        7.08        3.57      2.15 o 
  -7   4   1        9.82       10.20      2.28 o 
  -6   4   1        0.31       -1.48      2.32 o 
  -5   4   1      299.74      308.20      8.82 o 
  -4   4   1       12.53       12.73      1.48 o 
  -3   4   1        1.85        1.80      0.68 o 
  -2   4   1        0.15        0.13      0.73 o 
  -1   4   1      995.45     1108.43     21.80 o 
   0   4   1      245.09      230.61      4.82 o 
   1   4   1       51.95       58.23      1.53 o 
   2   4   1       40.51       40.39      1.74 o 
   3   4   1       22.08       27.21      1.83 o 
   4   4   1      229.84      236.04      4.97 o 
   5   4   1       98.34      110.15      2.68 o 
   6   4   1       33.98       40.06      1.56 o 
   7   4   1       22.90       21.58      1.24 o 
   8   4   1        2.84        4.38      0.94 o 
   9   4   1        0.05       -0.76      0.88 o 
  10   4   1        1.25        0.81      3.31 o 
  11   4   1        0.54       -2.44      1.63 o 
  -8   5   1        3.44        2.94      2.31 o 
  -7   5   1        0.40        1.04      1.79 o 
  -6   5   1       38.27       35.30      2.84 o 
  -5   5   1        8.12        8.43      1.55 o 
  -4   5   1        0.00       -0.44      1.13 o 
  -3   5   1      117.87      119.61      4.02 o 
  -2   5   1       10.20       11.80      0.76 o 
  -1   5   1        0.01       -0.49      0.47 o 
   0   5   1      778.72      846.04     16.85 o 
   1   5   1      228.33      226.74      4.81 o 
   2   5   1        8.88        9.53      1.03 o 
   3   5   1      119.85      125.75      3.85 o 
   4   5   1      580.52      587.95     15.06 o 
   5   5   1      137.09      154.71      3.50 o 
   6   5   1       15.93       14.08      1.05 o 
   7   5   1        3.66        1.99      0.76 o 
   8   5   1       22.26       27.52      1.52 o 
   9   5   1        2.15        1.98      1.27 o 
  10   5   1       13.27       10.84      2.14 o 
  11   5   1        0.09       -0.43      1.68 o 
  12   5   1        0.06        1.10      1.99 o 
  -7   6   1        5.28        9.35      2.51 o 
  -6   6   1        0.00       -1.19      1.69 o 
  -5   6   1       42.91       42.78      5.40 o 
  -4   6   1       98.42       94.22      3.72 o 
  -3   6   1        1.01       -0.23      1.03 o 
  -2   6   1        1.15        1.39      1.02 o 
  -1   6   1       64.84       71.55      2.58 o 
   0   6   1      126.96      126.77      3.08 o 
   1   6   1      400.97      372.45      8.65 o 
   2   6   1        0.67        1.85      0.49 o 
   3   6   1       29.10       29.39      1.74 o 
   4   6   1        2.07        2.47      0.94 o 
   5   6   1      104.10      103.85      3.62 o 
   6   6   1        1.14        2.60      1.04 o 
   7   6   1       29.20       26.25      2.19 o 
   8   6   1       12.81       11.95      2.09 o 
   9   6   1      136.36      147.02      5.34 o 
  10   6   1        3.86        2.52      1.35 o 
  11   6   1        0.51        0.30      1.74 o 
  12   6   1        2.18        0.70      1.86 o 
  -6   7   1       25.57       27.83      3.20 o 
  -5   7   1        6.30        4.42      3.40 o 
  -4   7   1        3.43        2.11      1.37 o 
  -3   7   1       28.71       28.18      2.03 o 
  -2   7   1       11.98       11.11      1.42 o 
  -1   7   1        0.49       -0.21      1.24 o 
   0   7   1        0.02       -0.44      0.66 o 
   1   7   1        8.43        9.30      0.91 o 
   2   7   1      108.90      118.37      2.92 o 
   3   7   1       47.40       52.24      2.46 o 
   4   7   1       70.36       62.28      2.70 o 
   5   7   1      281.14      280.70      7.93 o 
   6   7   1       12.92       12.44      1.49 o 
   7   7   1        0.95       -0.72      1.20 o 
   8   7   1        1.26       -0.16      1.28 o 
   9   7   1        1.46        1.55      1.30 o 
  10   7   1        0.03       -1.07      1.24 o 
  11   7   1        1.36        2.58      1.88 o 
  12   7   1        0.44       -2.05      1.87 o 
  -5   8   1        0.01        3.45      1.98 o 
  -4   8   1       11.10        5.88      1.78 o 
  -3   8   1       29.18       26.72      3.93 o 
  -2   8   1       12.97       13.12      1.56 o 
  -1   8   1       15.29       11.60      1.42 o 
   0   8   1       47.46       40.81      1.73 o 
   1   8   1       31.94       31.93      1.52 o 
   2   8   1       56.97       64.81      4.02 o 
   3   8   1        1.11        2.04      1.12 o 
   4   8   1        5.48        5.20      1.27 o 
   5   8   1      127.51      128.54      4.47 o 
   6   8   1       14.22       12.93      2.00 o 
   7   8   1       56.80       61.08      3.06 o 
   8   8   1        3.37        2.23      1.31 o 
   9   8   1       33.39       31.17      2.62 o 
  10   8   1        2.24        1.18      1.36 o 
  11   8   1        4.48        5.20      2.18 o 
  -4   9   1        1.39        1.88      1.51 o 
  -3   9   1       16.63       16.73      1.86 o 
  -2   9   1        0.58        0.36      1.14 o 
  -1   9   1        6.06        5.89      1.32 o 
   0   9   1        2.19       -0.47      1.61 o 
   1   9   1        6.86        4.37      1.15 o 
   2   9   1       16.04       15.41      1.92 o 
   3   9   1       31.04       29.66      2.02 o 
   4   9   1      219.53      222.25      6.75 o 
   5   9   1       51.32       49.88      2.77 o 
   6   9   1       17.91       18.74      1.83 o 
   7   9   1        2.22        0.96      1.29 o 
   8   9   1       17.24       17.75      1.93 o 
   9   9   1        2.26        3.34      2.52 o 
  10   9   1        7.91        7.74      1.67 o 
  11   9   1        6.08        8.91      1.86 o 
  -3  10   1        3.37        3.40      1.90 o 
  -2  10   1       17.36       20.63      3.29 o 
  -1  10   1        0.76        2.90      1.99 o 
   0  10   1       14.10        8.13      2.29 o 
   1  10   1        6.13        6.68      2.23 o 
   2  10   1        0.57       -0.43      2.08 o 
   3  10   1        4.83        6.03      1.39 o 
   4  10   1        4.74        3.62      1.58 o 
   5  10   1        2.79        2.22      1.34 o 
   6  10   1        6.72        8.42      1.66 o 
   7  10   1       15.33       14.86      3.00 o 
   8  10   1        0.02        0.10      1.37 o 
   9  10   1        0.17       -0.46      1.36 o 
  10  10   1        1.02        2.96      1.64 o 
  -1  11   1        2.50        1.12      2.14 o 
   0  11   1        0.00       -1.06      1.85 o 
   1  11   1        1.24        0.08      1.85 o 
   2  11   1        4.56        4.50      2.23 o 
   3  11   1       44.16       54.68      4.03 o 
   4  11   1       18.95       17.75      1.92 o 
   5  11   1       16.23       15.87      1.84 o 
   6  11   1        7.46        6.36      1.61 o 
   7  11   1        4.00        3.74      1.70 o 
   8  11   1       25.77       25.19      2.37 o 
   9  11   1        5.06        5.71      2.57 o 
  10  11   1        0.08       -0.86      1.58 o 
   1  12   1        0.41        2.19      2.19 o 
   2  12   1        0.60        1.16      2.05 o 
   3  12   1        0.08        1.89      2.01 o 
   4  12   1        7.28        7.45      2.13 o 
   5  12   1        4.66        6.42      1.64 o 
   6  12   1       39.53       52.58      4.92 o 
   7  12   1       10.78       14.39      2.00 o 
   8  12   1        3.70        3.72      1.67 o 
   4  13   1        0.28        2.48      2.17 o 
   5  13   1       14.80       14.37      2.65 o 
  -7 -12   2        6.27        6.74      1.78 o 
  -6 -12   2        0.51        0.58      1.49 o 
  -5 -12   2        0.83        1.02      2.58 o 
  -4 -12   2        3.04        5.58      1.65 o 
  -3 -12   2        0.40        0.41      1.50 o 
  -9 -11   2        0.39        1.45      1.63 o 
  -8 -11   2        2.15        1.85      1.86 o 
  -7 -11   2        3.65        4.62      1.53 o 
  -6 -11   2        0.53        1.23      1.38 o 
  -5 -11   2        0.50        1.26      1.34 o 
  -4 -11   2       11.77       10.58      1.72 o 
  -3 -11   2        0.73       -1.05      2.25 o 
  -2 -11   2       30.42       25.62      4.29 o 
  -1 -11   2        0.36        2.34      1.82 o 
   0 -11   2        6.18        8.37      2.42 o 
   1 -11   2        2.95        5.91      2.27 o 
 -10 -10   2        0.03       -1.49      1.43 o 
  -9 -10   2        0.09       -0.01      1.41 o 
  -8 -10   2        0.17       -0.24      2.33 o 
  -7 -10   2       13.68        9.78      1.71 o 
  -6 -10   2        4.97        4.48      1.44 o 
  -5 -10   2        0.11        1.21      1.35 o 
  -4 -10   2        0.57       -0.09      1.29 o 
  -3 -10   2        5.20        6.84      1.50 o 
  -2 -10   2       11.97       10.29      1.58 o 
  -1 -10   2        4.19        1.61      1.61 o 
   0 -10   2        0.01        2.23      1.81 o 
   1 -10   2        5.61        7.35      2.24 o 
   3 -10   2        2.63        2.40      2.09 o 
 -10  -9   2        1.99        1.40      1.62 o 
  -9  -9   2        6.88        8.91      1.76 o 
  -8  -9   2       10.32        7.43      1.62 o 
  -7  -9   2        3.88        3.30      1.38 o 
  -6  -9   2       37.80       33.50      2.37 o 
  -5  -9   2       63.23       62.12      3.33 o 
  -4  -9   2      127.96      122.71      4.45 o 
  -3  -9   2       57.71       53.96      4.18 o 
  -2  -9   2      197.16      183.97      7.84 o 
  -1  -9   2       10.00       12.00      1.75 o 
   0  -9   2        5.74        7.04      1.29 o 
   1  -9   2        5.85        1.47      1.48 o 
   2  -9   2        0.00        0.21      1.19 o 
   3  -9   2        0.08        1.55      1.83 o 
   4  -9   2        2.42        5.02      2.20 o 
 -11  -8   2        0.94        2.32      1.59 o 
 -10  -8   2        0.22        2.80      1.46 o 
  -9  -8   2        4.69        5.54      1.97 o 
  -8  -8   2       34.42       34.93      2.40 o 
  -7  -8   2      197.08      196.79      6.22 o 
  -6  -8   2      119.29      115.53      5.25 o 
  -5  -8   2       17.33       15.85      1.68 o 
  -4  -8   2       12.27       11.93      1.56 o 
  -3  -8   2       12.40       10.43      1.49 o 
  -2  -8   2      237.92      225.14      5.20 o 
  -1  -8   2        6.86        7.73      1.44 o 
   0  -8   2        0.75        0.42      0.83 o 
   1  -8   2       31.12       25.90      2.04 o 
   2  -8   2        3.17        2.99      1.23 o 
   3  -8   2        0.03       -1.61      1.08 o 
   4  -8   2        0.27       -1.30      1.65 o 
   5  -8   2        0.44       -0.87      1.84 o 
 -11  -7   2        0.36        2.53      1.57 o 
 -10  -7   2        1.59        2.14      1.37 o 
  -9  -7   2       30.84       35.54      2.49 o 
  -8  -7   2        1.73        1.70      1.33 o 
  -7  -7   2        7.55        6.00      1.34 o 
  -6  -7   2      253.34      257.34      7.55 o 
  -5  -7   2       74.90       81.75      3.46 o 
  -4  -7   2        4.56        3.63      0.74 o 
  -3  -7   2        7.61        7.14      0.82 o 
  -2  -7   2       64.98       60.28      2.04 o 
  -1  -7   2       27.68       24.29      1.31 o 
   1  -7   2      117.88      110.39      3.08 o 
   2  -7   2       79.38       73.46      2.45 o 
   3  -7   2        5.52        4.59      1.27 o 
   4  -7   2       47.61       35.90      3.28 o 
   5  -7   2        6.09        5.26      2.04 o 
   6  -7   2        4.56        0.43      1.99 o 
 -11  -6   2        0.15        0.57      1.50 o 
 -10  -6   2       21.25       26.84      2.22 o 
  -9  -6   2        2.09        2.45      1.46 o 
  -8  -6   2      161.61      160.22      5.34 o 
  -7  -6   2      204.78      212.17      6.51 o 
  -6  -6   2       48.67       46.93      2.92 o 
  -5  -6   2       11.79       13.96      0.98 o 
  -4  -6   2       77.85       70.18      2.10 o 
  -3  -6   2      308.60      342.73      7.24 o 
  -2  -6   2      241.84      235.06      5.18 o 
  -1  -6   2       19.38       19.00      1.31 o 
   0  -6   2        3.07        4.01      1.06 o 
   1  -6   2       59.14       57.84      3.33 o 
   2  -6   2       83.54      105.39      4.56 o 
   3  -6   2      120.24      121.83      3.33 o 
   4  -6   2        7.65        7.99      1.42 o 
   5  -6   2       17.01       14.78      2.51 o 
   6  -6   2       37.24       44.92      3.67 o 
   7  -6   2       24.25       29.13      3.42 o 
 -11  -5   2        0.63        2.70      1.48 o 
 -10  -5   2       22.22       27.90      2.22 o 
  -9  -5   2        0.00        0.17      0.97 o 
  -8  -5   2        0.07        1.17      1.19 o 
  -7  -5   2       48.48       48.59      2.07 o 
  -6  -5   2      223.14      204.18      4.70 o 
  -5  -5   2       88.06       96.52      2.62 o 
  -4  -5   2      194.10      200.73      4.50 o 
  -3  -5   2      192.73      175.17      3.95 o 
  -2  -5   2       27.84       33.39      1.29 o 
  -1  -5   2      603.75      660.57     13.30 o 
   0  -5   2      207.02      207.87      5.83 o 
   1  -5   2       14.57       16.44      1.01 o 
   2  -5   2      140.90      131.44      3.32 o 
   3  -5   2        0.58        0.84      0.81 o 
   4  -5   2      221.72      212.12      5.07 o 
   5  -5   2       85.45       79.09      4.44 o 
   6  -5   2       18.95       19.17      2.65 o 
   7  -5   2       30.39       40.94      3.73 o 
   8  -5   2        0.09        1.04      2.19 o 
 -10  -4   2        5.46        5.99      1.17 o 
  -9  -4   2        1.49        1.72      1.01 o 
  -8  -4   2       81.49       86.29      2.77 o 
  -7  -4   2      142.69      144.44      3.73 o 
  -6  -4   2       26.86       23.64      1.34 o 
  -5  -4   2        0.32        1.10      0.62 o 
  -4  -4   2       20.14       21.35      1.07 o 
  -3  -4   2      967.89      920.48     18.29 o 
  -2  -4   2        0.59        0.00      0.47 o 
  -1  -4   2        0.15        0.20      0.50 o 
   0  -4   2        0.09        0.08      0.54 o 
   1  -4   2      456.89      483.84     16.40 o 
   2  -4   2      397.89      440.65     11.53 o 
   3  -4   2       71.62       64.54      2.09 o 
   4  -4   2       30.77       32.18      1.74 o 
   5  -4   2      154.31      167.56     13.31 o 
   6  -4   2       27.29       27.25      2.96 o 
   7  -4   2       59.37       60.16      4.06 o 
   8  -4   2       13.74       13.90      2.57 o 
   9  -4   2        0.09       -1.15      1.93 o 
 -11  -3   2        2.89        4.76      2.09 o 
 -10  -3   2       26.80       26.26      1.87 o 
  -9  -3   2       59.74       68.68      3.31 o 
  -8  -3   2       12.42       11.71      1.21 o 
  -7  -3   2        0.16       -0.77      0.99 o 
  -6  -3   2        5.10        6.58      0.86 o 
  -5  -3   2      410.77      428.96      8.88 o 
  -4  -3   2       23.41       21.41      1.10 o 
  -3  -3   2      549.42      555.09     11.17 o 
  -2  -3   2       17.31       14.78      1.95 o 
  -1  -3   2     1948.72     1882.70     42.47 o 
   0  -3   2      498.62      515.06     15.46 o 
   1  -3   2        0.08        0.09      0.48 o 
   2  -3   2       18.06       24.74      2.72 o 
   3  -3   2       72.46       82.70      3.41 o 
   4  -3   2       76.12       69.75      2.15 o 
   5  -3   2      113.62      104.16      3.23 o 
   6  -3   2       46.30       55.11      3.88 o 
   7  -3   2        3.62        3.25      1.84 o 
   8  -3   2        1.98        4.03      2.09 o 
   9  -3   2        0.58       -2.15      1.76 o 
 -11  -2   2        3.42        4.39      2.22 o 
 -10  -2   2       13.84       21.87      2.70 o 
  -9  -2   2       11.86       13.94      1.97 o 
  -8  -2   2        3.35        1.27      0.94 o 
  -7  -2   2       17.54       15.21      1.26 o 
  -6  -2   2       17.56       16.30      1.20 o 
  -5  -2   2       94.14      104.37      2.70 o 
  -4  -2   2        7.15        5.18      0.64 o 
  -3  -2   2        1.67        2.35      0.55 o 
  -2  -2   2      155.57      131.37      3.68 o 
  -1  -2   2     1615.72     1429.58     28.03 o 
   0  -2   2       20.02       20.49      2.04 o 
   1  -2   2     1099.14     1360.22     44.15 o 
   2  -2   2       88.54      140.75      3.94 o 
   3  -2   2      519.45      687.19     25.23 o 
   4  -2   2       27.39       25.67      1.30 o 
   5  -2   2       41.44       42.07      1.78 o 
   6  -2   2      169.13      163.84      8.51 o 
   7  -2   2       35.21       30.40      2.97 o 
   8  -2   2        0.08        0.03      1.67 o 
   9  -2   2        0.20       -2.31      1.78 o 
  10  -2   2        0.34        1.11      2.05 o 
 -11  -1   2        0.70        0.38      1.93 o 
 -10  -1   2        1.34       -0.08      1.87 o 
  -9  -1   2       44.40       35.89      2.48 o 
  -8  -1   2       37.07       40.86      1.90 o 
  -7  -1   2        7.72        7.00      0.99 o 
  -6  -1   2        0.16        0.34      0.74 o 
  -5  -1   2      140.36      167.05      3.90 o 
  -4  -1   2      238.99      255.07      5.42 o 
  -3  -1   2       13.04        9.66      0.94 o 
  -2  -1   2       79.45       74.06      2.34 o 
  -1  -1   2    12255.46    12677.98    247.04 o 
   0  -1   2      381.90      398.24     28.09 o 
   1  -1   2      841.30     1072.11     21.01 o 
   2  -1   2        6.42       10.38      0.64 o 
   3  -1   2      253.33      302.48     16.52 o 
   4  -1   2      144.95      143.78      6.53 o 
   5  -1   2       11.18       12.25      0.93 o 
   6  -1   2       58.82       56.97      2.73 o 
   7  -1   2       42.96       43.29      4.42 o 
   8  -1   2       83.18       83.20      4.78 o 
   9  -1   2        2.08        2.86      1.98 o 
  10  -1   2        1.11       -0.04      1.86 o 
 -10   0   2       10.83       15.22      2.65 o 
  -9   0   2        0.17       -0.21      1.55 o 
  -8   0   2       22.04       21.16      2.76 o 
  -7   0   2        0.07       -0.22      0.77 o 
  -6   0   2        8.54       11.11      0.94 o 
  -5   0   2      623.64      665.51     13.43 o 
  -4   0   2       44.77       55.66      1.70 o 
  -3   0   2       81.93       85.97      2.15 o 
  -2   0   2      414.59      414.88      8.34 o 
  -1   0   2      972.91      934.10     18.34 o 
   0   0   2     2113.74     2012.81     74.34 o 
   1   0   2     5108.14     6490.48    418.31 o 
   2   0   2       96.45      101.43      3.70 o 
   3   0   2      333.50      375.73     27.40 o 
   4   0   2        2.60        0.03      0.49 o 
   5   0   2      456.97      507.39     10.33 o 
   6   0   2       66.23       69.62      2.75 o 
   7   0   2      189.70      185.02      5.66 o 
   8   0   2       30.95       29.64      2.37 o 
   9   0   2       30.37       27.17      2.97 o 
  10   0   2        0.43        0.35      1.75 o 
  11   0   2        0.39        0.18      2.13 o 
 -10   1   2        3.18        3.59      2.11 o 
  -9   1   2        0.03        3.48      1.91 o 
  -8   1   2        0.90        1.11      1.44 o 
  -7   1   2        3.61        1.11      1.38 o 
  -6   1   2        2.68        3.41      0.74 o 
  -5   1   2      246.10      251.85      5.52 o 
  -4   1   2      118.09      134.82      3.15 o 
  -3   1   2        5.79        6.92      0.51 o 
  -2   1   2        8.55       10.78      0.78 o 
  -1   1   2    13359.96    13038.82    488.59 o 
   0   1   2     1003.86     1009.81     23.08 o 
   1   1   2      391.32      351.33      8.76 o 
   2   1   2     2126.22     2051.67     40.12 o 
   3   1   2       29.53       29.35      1.23 o 
   4   1   2       24.67       24.72      1.04 o 
   5   1   2       20.72       22.12      1.09 o 
   6   1   2       20.63       18.32      1.02 o 
   7   1   2        0.00        1.21      0.78 o 
   8   1   2       14.22       10.01      6.24 o 
   9   1   2       36.50       32.60      2.08 o 
  10   1   2        0.34       -1.01      1.75 o 
  11   1   2        1.52        4.13      2.20 o 
 -10   2   2        0.33        2.55      2.13 o 
  -9   2   2        3.74        2.56      1.98 o 
  -8   2   2       21.05       18.64      2.17 o 
  -7   2   2        8.24        9.56      1.71 o 
  -6   2   2       69.73       72.02      3.41 o 
  -5   2   2        4.28        5.22      1.25 o 
  -4   2   2      307.31      317.97      6.66 o 
  -3   2   2      519.97      554.71     14.25 o 
  -2   2   2      131.77      119.65      4.61 o 
  -1   2   2       24.64       19.61      1.11 o 
   0   2   2     1632.83     1590.51     39.10 o 
   1   2   2    16736.77    14314.02    293.67 o 
   2   2   2      630.33      598.50     14.89 o 
   3   2   2      101.85      108.10      2.43 o 
   4   2   2        0.45        0.46      0.42 o 
   5   2   2      672.20      709.12     14.18 o 
   6   2   2       34.64       32.75      1.43 o 
   7   2   2      249.66      249.30      5.52 o 
   8   2   2       91.54       87.43      3.61 o 
   9   2   2       44.63       39.91      2.29 o 
  10   2   2        2.64       -0.12      1.29 o 
  11   2   2        1.34        1.17      1.92 o 
  -9   3   2        0.48       -1.63      1.95 o 
  -8   3   2       12.83       12.28      2.56 o 
  -7   3   2       14.00       13.36      1.95 o 
  -6   3   2       38.14       34.53      2.50 o 
  -5   3   2       26.73       23.55      4.52 o 
  -4   3   2       46.13       44.31      2.39 o 
  -3   3   2       17.14       15.92      2.40 o 
  -2   3   2      210.12      197.22      5.51 o 
  -1   3   2        0.09       -0.03      0.25 o 
   0   3   2      457.44      406.10      8.13 o 
   1   3   2      202.40      212.48      4.37 o 
   2   3   2     2583.93     2481.96     49.81 o 
   3   3   2      513.74      514.61     10.24 o 
   4   3   2      374.51      377.09      7.67 o 
   5   3   2       43.89       56.45      1.71 o 
   6   3   2       32.39       36.21      1.50 o 
   7   3   2      110.51      115.97      3.10 o 
   8   3   2      377.98      385.18      8.27 o 
   9   3   2       31.77       29.06      1.90 o 
  10   3   2        0.07       -0.22      1.13 o 
  11   3   2        0.36       -1.15      1.22 o 
  -9   4   2        0.63       -2.23      2.02 o 
  -8   4   2       11.32       10.07      2.45 o 
  -7   4   2        4.83        1.87      1.59 o 
  -6   4   2       72.44       69.75      3.53 o 
  -5   4   2      531.83      571.82     15.24 o 
  -4   4   2      110.35      106.11      3.89 o 
  -3   4   2       22.80       23.37      1.60 o 
  -2   4   2       40.98       41.62      2.03 o 
  -1   4   2      210.43      212.64      4.49 o 
   0   4   2      279.17      275.78      5.69 o 
   1   4   2      732.40      714.91     14.18 o 
   2   4   2      444.42      410.46      8.23 o 
   3   4   2      426.94      470.90     12.00 o 
   4   4   2      722.90      853.24     16.89 o 
   5   4   2      510.39      549.73     11.10 o 
   6   4   2       67.50       70.08      2.07 o 
   7   4   2       81.81       77.19      2.33 o 
   8   4   2        0.20       -0.46      1.17 o 
   9   4   2        6.49        3.13      1.16 o 
  10   4   2       28.48       23.50      2.62 o 
  11   4   2        2.62        3.41      1.87 o 
  12   4   2        2.02       -0.40      2.03 o 
  -8   5   2        0.03       -2.36      2.04 o 
  -7   5   2        6.69        7.77      2.22 o 
  -6   5   2        6.77        4.35      3.13 o 
  -5   5   2        0.07        0.18      2.01 o 
  -4   5   2        3.80        2.16      1.27 o 
  -3   5   2       33.93       27.82      1.88 o 
  -2   5   2       57.67       59.11      2.55 o 
  -1   5   2       25.16       29.84      1.23 o 
   0   5   2     1145.37     1090.66     21.57 o 
   1   5   2        0.57       -0.55      0.43 o 
   2   5   2       30.57       35.10      1.15 o 
   3   5   2      236.98      229.61      6.30 o 
   4   5   2        1.08        1.80      0.80 o 
   5   5   2        0.00       -0.10      0.73 o 
   6   5   2        2.49        2.40      0.78 o 
   7   5   2       54.02       55.72      1.93 o 
   8   5   2      291.36      284.78      6.32 o 
   9   5   2       38.19       44.25      2.63 o 
  10   5   2        4.46        6.58      2.01 o 
  11   5   2        9.67       12.64      2.38 o 
  12   5   2        8.48        8.31      2.32 o 
  -7   6   2        0.46       -1.03      1.88 o 
  -6   6   2        3.49        1.11      4.39 o 
  -5   6   2      175.00      186.03      6.18 o 
  -4   6   2        2.03       -0.94      1.25 o 
  -3   6   2       50.84       52.98      2.74 o 
  -2   6   2        6.28        9.26      1.28 o 
  -1   6   2       66.13       64.02      2.30 o 
   0   6   2      141.18      133.43      3.16 o 
   1   6   2        0.11       -0.75      0.50 o 
   2   6   2       75.28       60.57      1.70 o 
   3   6   2       11.92       13.03      1.24 o 
   4   6   2       85.63       68.05      2.68 o 
   5   6   2       39.92       41.13      2.22 o 
   6   6   2        9.01       10.52      1.34 o 
   7   6   2       16.13       14.39      1.61 o 
   8   6   2       34.16       30.49      2.08 o 
   9   6   2        0.00        0.30      1.15 o 
  10   6   2       23.08       22.26      2.64 o 
  11   6   2        0.22       -0.55      1.72 o 
  12   6   2        6.74        7.71      2.39 o 
  -6   7   2        2.18        3.54      2.18 o 
  -5   7   2        4.48        3.60      1.62 o 
  -4   7   2        3.79        2.60      1.44 o 
  -3   7   2        7.91        9.40      1.47 o 
  -2   7   2        0.57        0.37      1.05 o 
  -1   7   2        5.46        6.69      1.11 o 
   0   7   2      110.04      122.15      3.07 o 
   1   7   2        1.76        0.79      0.66 o 
   2   7   2       19.68       27.79      1.35 o 
   3   7   2        0.02       -0.23      0.89 o 
   4   7   2        0.02        0.46      0.98 o 
   5   7   2        7.69        7.72      1.23 o 
   6   7   2        5.76        3.69      1.77 o 
   7   7   2        4.65        2.27      1.25 o 
   8   7   2        0.48       -0.16      1.30 o 
   9   7   2        6.08        5.27      1.40 o 
  10   7   2        0.23        0.48      1.61 o 
  11   7   2        1.03        1.47      1.74 o 
  12   7   2        2.36        2.65      2.16 o 
  -5   8   2        2.42        2.55      2.92 o 
  -4   8   2        0.95       -0.98      1.36 o 
  -3   8   2        1.09        0.75      1.25 o 
  -2   8   2       43.37       40.93      2.46 o 
  -1   8   2        0.51        1.79      1.09 o 
   0   8   2       26.46       28.12      1.99 o 
   1   8   2        9.37        9.67      1.05 o 
   2   8   2      143.23      144.20      4.67 o 
   3   8   2      183.18      184.75      5.66 o 
   4   8   2      397.72      408.06     11.06 o 
   5   8   2       35.69       28.72      2.22 o 
   6   8   2        0.35        1.75      1.19 o 
   7   8   2       14.83       10.34      1.52 o 
   8   8   2        7.10        6.68      1.50 o 
   9   8   2        2.60        1.92      1.35 o 
  10   8   2        5.02        6.49      1.66 o 
  11   8   2        0.04       -0.92      1.83 o 
  -4   9   2        0.18       -1.31      1.41 o 
  -3   9   2        6.68        9.07      1.64 o 
  -2   9   2        5.24        5.29      1.28 o 
  -1   9   2        5.42        6.10      1.31 o 
   0   9   2        0.23        0.53      1.74 o 
   1   9   2        0.39        1.94      1.80 o 
   2   9   2        6.29        6.54      1.27 o 
   3   9   2       43.68       44.78      3.31 o 
   4   9   2       14.69       14.76      1.66 o 
   5   9   2        0.90        1.27      1.25 o 
   6   9   2       71.95       72.90      3.31 o 
   7   9   2       12.48       13.79      1.77 o 
   8   9   2       21.98       22.30      2.09 o 
   9   9   2       20.55       23.51      2.19 o 
  10   9   2        0.04        0.32      1.77 o 
  11   9   2        7.33        9.53      2.49 o 
  -3  10   2        2.43        1.12      2.32 o 
  -2  10   2        6.03        3.84      2.24 o 
  -1  10   2        1.64        4.23      2.16 o 
   0  10   2        1.06        2.97      1.98 o 
   1  10   2       19.21       16.80      2.83 o 
   2  10   2       46.18       46.94      4.42 o 
   3  10   2       38.41       40.69      5.14 o 
   4  10   2        0.32        1.40      1.25 o 
   5  10   2        0.04       -1.68      1.12 o 
   6  10   2        1.74        1.66      1.38 o 
   7  10   2        0.45        0.41      1.28 o 
   8  10   2        2.11        1.08      1.44 o 
   9  10   2        5.12        8.52      1.72 o 
  10  10   2       13.41       13.99      2.04 o 
  11  10   2        0.01       -1.80      1.99 o 
  -1  11   2       12.51       11.87      2.91 o 
   0  11   2        2.30        5.89      2.40 o 
   1  11   2        0.90        0.20      1.88 o 
   2  11   2       20.75       24.29      3.50 o 
   3  11   2        1.60        1.57      1.99 o 
   4  11   2        7.19        6.97      1.93 o 
   5  11   2        1.94        1.66      1.36 o 
   6  11   2        1.54        2.12      1.61 o 
   7  11   2       33.02       39.59      6.01 o 
   8  11   2        6.59        6.07      1.62 o 
   9  11   2        0.02        2.92      1.62 o 
  10  11   2        2.09        1.43      1.67 o 
   1  12   2        1.95        0.61      2.16 o 
   2  12   2        0.33        3.73      2.28 o 
   3  12   2        1.64        4.26      2.30 o 
   4  12   2       39.55       50.11      4.86 o 
   5  12   2        9.69       10.70      2.34 o 
   6  12   2       20.66       23.44      2.28 o 
   7  12   2        0.01       -0.67      1.48 o 
   8  12   2        1.44       -0.15      1.56 o 
   9  12   2        0.01        0.63      1.67 o 
   4  13   2        2.49        4.04      2.44 o 
   5  13   2        8.28       11.00      2.81 o 
   6  13   2        0.28        4.18      2.16 o 
  -6 -12   3        7.12        8.39      3.01 o 
  -5 -12   3        7.20        8.83      1.85 o 
  -4 -12   3        5.71        8.84      1.89 o 
  -3 -12   3        1.25        2.77      1.63 o 
  -8 -11   3        0.87        3.11      1.65 o 
  -7 -11   3        0.23        0.14      1.37 o 
  -6 -11   3        0.99        0.90      1.46 o 
  -5 -11   3        5.64        6.04      1.62 o 
  -4 -11   3        0.22        0.27      1.35 o 
  -3 -11   3       19.97       17.16      1.98 o 
  -2 -11   3       10.12       11.31      1.77 o 
   0 -11   3        3.19        5.00      2.09 o 
  -9 -10   3        0.44        0.23      1.43 o 
  -8 -10   3        0.83        0.40      2.06 o 
  -7 -10   3        0.30       -0.37      1.39 o 
  -6 -10   3       32.34       35.65      3.57 o 
  -5 -10   3       35.56       37.00      2.54 o 
  -4 -10   3        2.06        1.01      1.78 o 
  -3 -10   3       25.89       27.79      2.20 o 
  -2 -10   3       11.07       11.61      1.68 o 
  -1 -10   3        0.00        1.24      2.56 o 
   0 -10   3        0.00        2.54      1.72 o 
   1 -10   3        0.15        2.30      1.87 o 
 -10  -9   3        0.11        0.09      1.42 o 
  -9  -9   3        0.73        0.78      1.33 o 
  -8  -9   3        7.54        8.97      1.65 o 
  -7  -9   3       16.03       15.09      1.88 o 
  -6  -9   3       15.05       11.53      1.69 o 
  -5  -9   3       28.55       26.06      2.14 o 
  -4  -9   3       27.92       27.35      2.14 o 
  -3  -9   3       14.56       11.68      1.59 o 
  -2  -9   3       18.68       16.53      1.74 o 
  -1  -9   3       20.73       17.63      1.80 o 
   0  -9   3       23.96       24.00      2.12 o 
   1  -9   3       16.89       15.20      1.68 o 
   2  -9   3       28.36       31.70      3.12 o 
   3  -9   3        7.48        7.58      2.24 o 
   4  -9   3        0.00       -2.75      1.91 o 
 -11  -8   3        0.58        0.86      1.48 o 
 -10  -8   3        1.09        2.72      1.51 o 
  -9  -8   3        4.27        2.16      2.64 o 
  -8  -8   3       15.56       13.85      1.79 o 
  -7  -8   3        2.89        2.78      2.27 o 
  -6  -8   3        6.78        4.02      1.33 o 
  -5  -8   3       79.60       77.95      3.35 o 
  -4  -8   3        7.21        6.84      1.37 o 
  -3  -8   3       26.21       22.27      3.29 o 
  -2  -8   3       59.34       60.48      2.26 o 
  -1  -8   3       11.87       12.13      1.93 o 
   0  -8   3       68.41       82.83      3.30 o 
   1  -8   3        8.29        8.66      1.36 o 
   2  -8   3        2.32        2.12      1.16 o 
   3  -8   3       21.77       19.75      2.69 o 
   4  -8   3        2.84        3.00      2.01 o 
   5  -8   3        0.13        1.24      2.15 o 
 -11  -7   3        5.99       10.07      1.90 o 
 -10  -7   3        3.84        2.23      1.85 o 
  -9  -7   3        4.22        5.84      1.55 o 
  -8  -7   3        2.84        2.79      1.38 o 
  -7  -7   3       43.35       39.97      3.45 o 
  -6  -7   3        8.33       10.90      3.03 o 
  -5  -7   3       51.69       46.55      2.69 o 
  -4  -7   3       55.85       53.69      1.99 o 
  -3  -7   3       24.03       22.79      1.36 o 
  -2  -7   3       12.47       11.50      1.04 o 
  -1  -7   3      201.52      192.63      5.70 o 
   0  -7   3       26.75       25.17      2.91 o 
   1  -7   3       10.85        9.01      5.63 o 
   2  -7   3       33.23       31.15      1.67 o 
   3  -7   3       44.15       42.77      4.29 o 
   4  -7   3        7.50        3.94      1.86 o 
   5  -7   3        5.93        7.83      2.33 o 
   6  -7   3        5.07        5.93      2.31 o 
 -11  -6   3        8.46       12.07      1.85 o 
 -10  -6   3        2.71        3.24      1.44 o 
  -9  -6   3        3.17        3.23      1.31 o 
  -8  -6   3       35.40       39.05      2.59 o 
  -7  -6   3        4.88        4.16      0.97 o 
  -6  -6   3       24.70       22.79      2.24 o 
  -5  -6   3        3.71        2.30      0.79 o 
  -4  -6   3        1.08        1.85      0.70 o 
  -3  -6   3        2.55        2.62      0.70 o 
  -2  -6   3        9.96       10.40      1.61 o 
  -1  -6   3       18.99       22.14      1.29 o 
   0  -6   3       53.20       47.80      1.93 o 
   1  -6   3        2.60        2.61      1.07 o 
   2  -6   3      129.67      124.91      3.38 o 
   3  -6   3        4.52        7.88      1.08 o 
   4  -6   3        0.75       -0.86      1.59 o 
   5  -6   3        0.06        0.81      1.86 o 
   6  -6   3       23.21       27.06      3.28 o 
   7  -6   3        3.52        5.31      2.33 o 
 -11  -5   3        8.54       12.42      1.90 o 
 -10  -5   3        5.99       12.31      2.17 o 
  -9  -5   3        0.76        1.48      1.04 o 
  -8  -5   3       15.47       16.04      1.46 o 
  -7  -5   3      601.20      609.30     14.86 o 
  -6  -5   3       64.51       61.63      2.20 o 
  -5  -5   3        0.01       -0.14      0.71 o 
  -4  -5   3        7.05        6.44      0.78 o 
  -3  -5   3       69.08       71.05      2.09 o 
  -2  -5   3      199.07      178.70      4.09 o 
  -1  -5   3      140.30      136.01      3.30 o 
   0  -5   3        0.51        0.14      0.65 o 
   1  -5   3       38.12       28.24      1.46 o 
   2  -5   3       13.97       19.09      2.10 o 
   3  -5   3      155.03      171.02      7.93 o 
   4  -5   3       31.40       29.05      1.92 o 
   5  -5   3        0.31        0.46      1.76 o 
   6  -5   3       36.34       39.51      3.64 o 
   7  -5   3       10.09       11.46      2.54 o 
   8  -5   3       27.07       32.27      3.70 o 
 -11  -4   3        0.63        4.53      2.78 o 
 -10  -4   3       16.82       20.87      1.59 o 
  -9  -4   3        2.41        3.95      1.06 o 
  -8  -4   3        0.61       -0.05      0.90 o 
  -7  -4   3       77.07       72.88      2.99 o 
  -6  -4   3        2.07        2.14      0.79 o 
  -5  -4   3      307.63      312.84      6.74 o 
  -4  -4   3       36.11       31.16      1.42 o 
  -3  -4   3       49.41       49.70      1.67 o 
  -2  -4   3      460.67      474.49      9.71 o 
  -1  -4   3      454.59      483.11      9.85 o 
   0  -4   3      303.58      315.64      6.64 o 
   1  -4   3       13.20       11.25      0.87 o 
   2  -4   3       38.13       27.09      2.24 o 
   3  -4   3       49.20       55.21      2.01 o 
   4  -4   3        4.69        7.07      1.31 o 
   5  -4   3        1.06        0.55      1.11 o 
   6  -4   3        5.52        8.62      2.09 o 
   7  -4   3        1.55        2.48      1.93 o 
   8  -4   3        0.63        0.88      2.07 o 
 -11  -3   3        5.66        7.93      2.30 o 
 -10  -3   3        3.14        2.80      1.54 o 
  -9  -3   3       56.72       62.65      2.43 o 
  -8  -3   3       14.01       12.27      1.22 o 
  -7  -3   3      480.88      509.47     10.74 o 
  -6  -3   3      122.75      117.58      3.16 o 
  -5  -3   3        4.16        5.91      0.80 o 
  -4  -3   3      103.42      102.15      2.63 o 
  -3  -3   3      270.86      297.67      6.27 o 
  -2  -3   3      249.12      261.71      5.54 o 
  -1  -3   3        9.54        8.45      0.69 o 
   0  -3   3        0.29        0.15      0.57 o 
   1  -3   3       20.03       19.25      1.49 o 
   2  -3   3      803.35     1162.19     22.94 o 
   3  -3   3        9.27       10.11      0.96 o 
   4  -3   3      149.90      150.91      8.52 o 
   5  -3   3      171.92      160.29      4.76 o 
   6  -3   3      270.97      272.31      7.83 o 
   7  -3   3       23.59       27.66      2.99 o 
   8  -3   3       16.56       20.20      2.76 o 
   9  -3   3        0.32       -1.45      1.77 o 
 -11  -2   3        0.82       -1.82      1.99 o 
 -10  -2   3        2.35        6.34      1.66 o 
  -9  -2   3        6.68        8.18      1.60 o 
  -8  -2   3       60.38       60.00      2.33 o 
  -7  -2   3       11.64       10.08      1.13 o 
  -6  -2   3       12.21       11.06      1.68 o 
  -5  -2   3       53.99       51.51      1.83 o 
  -4  -2   3        1.87        3.22      0.67 o 
  -3  -2   3        5.78        3.19      0.58 o 
  -2  -2   3     1340.62     1186.32     23.39 o 
  -1  -2   3      784.34      794.31     15.73 o 
   1  -2   3        0.17       -0.05      0.64 o 
   2  -2   3       59.97       96.92      2.37 o 
   3  -2   3      704.97     1006.61     25.00 o 
   4  -2   3        7.62       10.73      1.18 o 
   5  -2   3       39.12       37.86      2.00 o 
   6  -2   3       13.80       11.74      1.47 o 
   7  -2   3       53.21       48.01      2.46 o 
   8  -2   3        7.32        4.75      1.94 o 
   9  -2   3        7.18        7.84      2.19 o 
  10  -2   3        0.10       -1.73      1.89 o 
 -11  -1   3        2.29        3.27      2.10 o 
 -10  -1   3        7.48        7.38      2.21 o 
  -9  -1   3       51.43       54.05      3.16 o 
  -8  -1   3        1.07        0.76      1.38 o 
  -7  -1   3      109.08      113.35      3.24 o 
  -6  -1   3       30.70       33.81      1.63 o 
  -5  -1   3        6.11        5.00      0.74 o 
  -4  -1   3       83.57       89.72      2.40 o 
  -3  -1   3      565.52      525.91     13.42 o 
  -2  -1   3      635.40      616.19     12.31 o 
  -1  -1   3      325.31      300.42      6.18 o 
   0  -1   3       21.74       14.45      1.48 o 
   1  -1   3       60.98       78.75      3.43 o 
   2  -1   3     2149.81     2727.77    113.06 o 
   3  -1   3      750.79     1002.16    116.86 o 
   4  -1   3       21.45       22.57      1.86 o 
   5  -1   3        0.18       -0.74      0.62 o 
   6  -1   3      132.88      107.25      8.74 o 
   7  -1   3       40.24       50.10      2.53 o 
   8  -1   3       29.76       28.77      1.96 o 
   9  -1   3        0.37       -0.92      1.62 o 
  10  -1   3        0.37        2.16      1.95 o 
 -10   0   3        1.56        2.92      2.18 o 
  -9   0   3        6.73        6.55      1.70 o 
  -8   0   3       29.51       27.13      5.01 o 
  -7   0   3        8.96        7.08      1.58 o 
  -6   0   3        0.15        0.86      0.94 o 
  -5   0   3        9.94       13.03      0.91 o 
  -4   0   3       50.22       50.46      1.66 o 
  -3   0   3       50.85       75.31      2.03 o 
  -2   0   3      113.95      101.92      2.43 o 
  -1   0   3    16415.23    16891.04    484.77 o 
   0   0   3      621.12      624.37     12.37 o 
   1   0   3      396.21      430.06      8.62 o 
   2   0   3       10.28        7.20      0.73 o 
   3   0   3      714.10      852.86     58.45 o 
   4   0   3      351.85      388.86      9.44 o 
   5   0   3       90.67       83.47      2.72 o 
   6   0   3       55.14       55.77      2.34 o 
   7   0   3      105.66      101.23      3.47 o 
   8   0   3       36.73       31.38      5.55 o 
   9   0   3       25.22       24.61      1.87 o 
  10   0   3        0.55       -0.08      1.85 o 
  11   0   3        0.52        0.94      2.12 o 
 -10   1   3        0.58        0.79      1.94 o 
  -9   1   3        2.53        4.38      1.72 o 
  -8   1   3        3.76        4.00      1.62 o 
  -7   1   3        0.47        1.13      1.41 o 
  -6   1   3       33.49       32.40      2.84 o 
  -5   1   3       15.41       17.81      1.08 o 
  -4   1   3       63.50       79.77      2.22 o 
  -3   1   3      114.15      121.74      2.86 o 
  -2   1   3      369.14      330.39      6.78 o 
  -1   1   3      748.09      690.67     13.68 o 
   0   1   3      791.93      751.27     14.82 o 
   1   1   3      803.10      767.79     15.17 o 
   2   1   3      183.40      193.59      4.04 o 
   3   1   3       23.68       23.86      1.22 o 
   4   1   3       91.25      102.95      3.00 o 
   5   1   3      237.38      264.70      5.60 o 
   6   1   3       13.13       12.43      0.84 o 
   7   1   3      196.05      179.63      5.07 o 
   8   1   3       11.33       11.18      1.96 o 
   9   1   3        8.53        5.64      1.26 o 
  10   1   3        5.51        3.99      1.86 o 
  11   1   3        7.57        9.18      2.40 o 
  -9   2   3        5.91        6.95      2.35 o 
  -8   2   3        7.23        6.07      1.81 o 
  -7   2   3        7.40        8.01      1.85 o 
  -6   2   3        7.71        8.03      1.58 o 
  -5   2   3       39.87       41.99      2.38 o 
  -4   2   3       95.49      100.80      4.07 o 
  -3   2   3       34.73       34.22      3.44 o 
  -2   2   3        3.82        6.96      1.31 o 
  -1   2   3      172.61      186.90      3.95 o 
   0   2   3     2200.01     2134.99     41.72 o 
   1   2   3     4630.94     4379.12    107.58 o 
   2   2   3       48.49       37.94      1.15 o 
   3   2   3       36.14       32.45      1.32 o 
   4   2   3      141.08      134.05      3.01 o 
   5   2   3       12.33       12.97      0.77 o 
   6   2   3       91.55       79.46      2.21 o 
   7   2   3       27.52       25.04      1.60 o 
   8   2   3       22.37       28.41      1.88 o 
   9   2   3       71.99       69.83      3.49 o 
  10   2   3        2.29        3.51      1.29 o 
  11   2   3        0.49        1.58      1.88 o 
  -9   3   3        2.89        1.57      2.16 o 
  -8   3   3        0.19        0.29      1.59 o 
  -7   3   3       20.25       17.07      5.39 o 
  -6   3   3        2.00        2.04      1.47 o 
  -5   3   3        0.45        0.68      1.34 o 
  -4   3   3       51.50       55.51      4.75 o 
  -3   3   3        7.35        9.11      1.16 o 
  -2   3   3       65.66       65.49      3.12 o 
  -1   3   3       98.57      100.30      2.29 o 
   0   3   3       39.39       34.65      1.38 o 
   1   3   3      690.97      708.07     14.00 o 
   2   3   3     1219.10     1106.50     21.76 o 
   3   3   3      168.42      181.65      3.86 o 
   4   3   3      177.85      214.39      4.66 o 
   5   3   3       20.36       25.38      1.19 o 
   6   3   3       90.80       99.53      2.61 o 
   7   3   3       52.47       48.85      1.83 o 
   8   3   3       15.10       13.05      1.41 o 
   9   3   3        7.26        7.10      1.30 o 
  10   3   3        5.34        4.63      1.88 o 
  11   3   3        3.89        2.33      1.35 o 
  -8   4   3        3.57        3.32      2.04 o 
  -7   4   3       20.40       17.45      4.08 o 
  -6   4   3       15.29       17.40      3.57 o 
  -5   4   3       11.41        9.34      1.63 o 
  -4   4   3       68.40       68.42      3.11 o 
  -3   4   3        4.24        3.43      1.10 o 
  -2   4   3       20.10       18.89      1.35 o 
  -1   4   3     1462.58     1502.35     29.46 o 
   0   4   3     1203.80     1184.78     23.28 o 
   1   4   3       90.12       87.94      2.11 o 
   2   4   3      684.37      703.45     13.98 o 
   3   4   3      124.37      121.05      2.73 o 
   4   4   3       77.96       89.95      2.21 o 
   5   4   3      232.38      234.53      5.03 o 
   6   4   3        0.85        0.54      0.61 o 
   7   4   3        0.38        0.58      0.73 o 
   8   4   3      157.47      175.28      5.00 o 
   9   4   3        1.42       -0.09      1.00 o 
  10   4   3        1.15        0.17      1.13 o 
  11   4   3        1.30        2.14      1.88 o 
  12   4   3        0.01       -1.81      1.88 o 
  -8   5   3        2.05        1.99      2.33 o 
  -7   5   3        4.72        0.66      3.04 o 
  -6   5   3        3.54        2.77      2.56 o 
  -5   5   3        6.02        8.14      2.96 o 
  -4   5   3      146.88      148.14      5.01 o 
  -3   5   3        4.89        3.81      1.24 o 
  -2   5   3        0.01       -0.63      0.90 o 
  -1   5   3       20.15       23.73      0.97 o 
   0   5   3      761.57      762.25     15.20 o 
   1   5   3     1252.46     1274.38     25.10 o 
   2   5   3      153.90      167.57      3.69 o 
   3   5   3       83.55       66.75      2.05 o 
   4   5   3      161.34      177.39      3.85 o 
   5   5   3        4.36        3.26      0.71 o 
   6   5   3       44.75       45.50      1.69 o 
   7   5   3       22.51       23.75      1.29 o 
   8   5   3       26.55       24.41      1.81 o 
   9   5   3       66.62       68.51      4.08 o 
  10   5   3        0.06       -1.62      1.65 o 
  11   5   3       23.23       20.49      2.70 o 
  12   5   3        1.09       -1.05      1.92 o 
  -7   6   3        0.16        0.08      1.96 o 
  -6   6   3        0.68       -1.32      5.30 o 
  -5   6   3        4.17        4.62      1.59 o 
  -4   6   3      281.40      292.65      8.51 o 
  -3   6   3       48.18       52.81      3.26 o 
  -2   6   3        0.01       -0.74      1.00 o 
   0   6   3      355.32      380.80      7.92 o 
   1   6   3      241.44      227.00      4.92 o 
   2   6   3        8.67        7.01      0.61 o 
   3   6   3       45.47       39.17      2.04 o 
   4   6   3      427.29      465.13     12.18 o 
   5   6   3       32.52       31.22      2.78 o 
   6   6   3        7.56        6.40      1.19 o 
   7   6   3       16.61       14.14      1.50 o 
   8   6   3        1.12        0.81      1.16 o 
   9   6   3       95.70       87.90      4.90 o 
  10   6   3        0.40       -0.75      1.55 o 
  11   6   3        0.01       -1.31      1.79 o 
  12   6   3        0.04       -0.60      1.95 o 
  -6   7   3        0.00       -3.82      2.55 o 
  -5   7   3        6.58        2.58      2.11 o 
  -4   7   3      119.64      122.43      4.62 o 
  -3   7   3        6.16        7.69      1.45 o 
  -2   7   3        8.51        7.37      1.33 o 
  -1   7   3       23.86       23.45      1.64 o 
   0   7   3      274.79      286.43      6.18 o 
   1   7   3       19.18       19.93      1.05 o 
   2   7   3       29.58       29.61      1.30 o 
   3   7   3        0.19       -0.42      1.04 o 
   4   7   3       82.60       89.53      3.33 o 
   5   7   3       22.28       21.06      1.67 o 
   6   7   3        4.93        4.06      1.19 o 
   7   7   3        0.84        2.01      1.20 o 
   8   7   3       26.67       20.95      1.80 o 
   9   7   3       39.05       45.15      3.44 o 
  10   7   3        0.09       -0.15      1.82 o 
  11   7   3        6.75        6.16      2.16 o 
  12   7   3        1.69        6.62      2.28 o 
  -5   8   3        8.26       11.10      5.31 o 
  -4   8   3       26.21       22.01      3.05 o 
  -3   8   3        9.10        7.68      1.54 o 
  -2   8   3        0.00        0.10      1.12 o 
  -1   8   3       26.49       26.82      1.90 o 
   0   8   3      150.25      148.35      4.75 o 
   1   8   3       99.35      102.08      2.80 o 
   2   8   3      161.84      163.09      5.12 o 
   3   8   3      222.93      229.10      8.67 o 
   4   8   3      109.14      105.26      3.97 o 
   5   8   3       14.37       13.19      1.69 o 
   6   8   3      124.72      124.86      4.40 o 
   7   8   3       40.53       41.46      2.73 o 
   8   8   3       40.33       42.78      2.66 o 
   9   8   3       15.49       11.93      1.93 o 
  10   8   3       22.69       17.77      2.56 o 
  11   8   3        3.39        7.36      2.36 o 
  -4   9   3        8.19        4.52      1.88 o 
  -3   9   3        1.93        2.83      1.45 o 
  -2   9   3        0.94       -0.53      0.91 o 
  -1   9   3       14.64       19.02      2.32 o 
   0   9   3       24.03       21.20      2.97 o 
   1   9   3        7.53        3.66      1.93 o 
   2   9   3        3.83        2.43      1.14 o 
   3   9   3        7.52        8.44      1.75 o 
   4   9   3       34.28       28.92      2.61 o 
   5   9   3       57.92       60.71      3.10 o 
   6   9   3       23.56       20.34      1.93 o 
   7   9   3        0.37        0.69      1.30 o 
   8   9   3        1.02        0.86      1.32 o 
   9   9   3        4.20        3.32      1.49 o 
  10   9   3        4.16        2.26      1.98 o 
  11   9   3        1.88        1.79      2.13 o 
  -3  10   3        0.98        0.10      2.36 o 
  -2  10   3        1.25       -0.79      2.06 o 
  -1  10   3        0.97       -1.10      1.86 o 
   0  10   3       31.18       23.21      3.32 o 
   1  10   3        6.42        7.07      2.35 o 
   2  10   3       12.11       17.48      2.95 o 
   3  10   3       39.05       39.67      2.63 o 
   4  10   3        0.91        0.00      1.54 o 
   5  10   3        5.38        4.46      1.66 o 
   6  10   3       26.88       36.28      5.71 o 
   7  10   3       15.16       16.08      1.94 o 
   8  10   3        2.78        3.49      1.53 o 
   9  10   3        0.11       -1.12      1.31 o 
  10  10   3       17.47       22.96      4.07 o 
  11  10   3        0.02       -0.15      2.08 o 
  -1  11   3       10.67        9.94      2.87 o 
   0  11   3        2.90        5.19      2.37 o 
   1  11   3       27.41       28.40      3.72 o 
   2  11   3        0.23        0.66      1.94 o 
   3  11   3        1.65        2.60      2.09 o 
   4  11   3        0.14        0.96      1.26 o 
   5  11   3        0.15        0.80      1.72 o 
   6  11   3        4.02        4.10      1.73 o 
   7  11   3        0.30       -0.41      1.41 o 
   8  11   3        4.17        5.30      1.64 o 
   9  11   3        1.13       -0.10      2.73 o 
  10  11   3        0.01        3.29      1.67 o 
   1  12   3        0.46        2.84      2.37 o 
   2  12   3        9.04       13.35      3.07 o 
   3  12   3        0.21        1.48      2.14 o 
   4  12   3        9.83       13.12      2.93 o 
   5  12   3        6.19       10.79      1.77 o 
   6  12   3        7.83        7.41      2.23 o 
   7  12   3       24.75       27.08      5.47 o 
   8  12   3        1.56        1.11      1.55 o 
   9  12   3        1.88        2.00      1.75 o 
   4  13   3        2.27        4.54      2.59 o 
   5  13   3        0.60        4.22      2.45 o 
   6  13   3        2.22        1.62      3.78 o 
  -7 -11   4        0.62        1.72      1.62 o 
  -6 -11   4        0.07        1.60      1.47 o 
  -5 -11   4        0.44        1.47      1.46 o 
  -4 -11   4       18.51       20.23      2.39 o 
  -3 -11   4        0.04        0.21      1.39 o 
  -2 -11   4        4.81        2.03      1.52 o 
  -1 -11   4        0.60       -1.43      2.30 o 
   0 -11   4        6.76        8.32      2.30 o 
  -9 -10   4        0.68        0.77      2.38 o 
  -8 -10   4        0.82        0.62      1.38 o 
  -7 -10   4        3.43        6.00      1.65 o 
  -6 -10   4        1.18        0.28      1.44 o 
  -5 -10   4       28.65       27.56      2.41 o 
  -4 -10   4        3.61        3.96      1.45 o 
  -3 -10   4        3.13        0.11      1.32 o 
  -2 -10   4       17.49       14.85      1.84 o 
  -1 -10   4       97.59       98.06      6.09 o 
   0 -10   4       39.53       46.12      4.02 o 
 -10  -9   4        4.64        6.59      1.78 o 
  -9  -9   4        2.67        2.66      1.80 o 
  -8  -9   4        5.33        3.61      1.58 o 
  -7  -9   4       17.66       14.34      1.87 o 
  -6  -9   4       13.18       11.86      1.85 o 
  -5  -9   4        2.25        2.39      1.37 o 
  -4  -9   4        7.56        9.61      2.83 o 
  -3  -9   4        4.51        2.61      1.39 o 
  -2  -9   4       22.90       20.58      1.88 o 
  -1  -9   4       45.54       43.40      2.74 o 
   0  -9   4        2.01        0.58      1.31 o 
   1  -9   4        9.83       12.90      1.62 o 
   2  -9   4        3.18        5.58      2.01 o 
   3  -9   4        4.56        3.33      2.09 o 
 -10  -8   4        2.82        2.17      1.55 o 
  -9  -8   4        0.13       -0.09      1.61 o 
  -8  -8   4        1.23        0.62      1.32 o 
  -7  -8   4        6.15        5.76      1.46 o 
  -6  -8   4       12.42       11.25      1.64 o 
  -5  -8   4       70.07       71.17      4.90 o 
  -4  -8   4       37.79       33.70      2.31 o 
  -3  -8   4        1.93        2.35      1.28 o 
  -2  -8   4       98.69       96.78      2.89 o 
  -1  -8   4       33.54       32.15      2.14 o 
   0  -8   4       27.88       23.61      2.97 o 
   1  -8   4        4.63        2.46      1.31 o 
   2  -8   4        0.23       -0.72      1.20 o 
   3  -8   4        2.63        3.01      1.86 o 
   4  -8   4        6.52       10.31      2.35 o 
   5  -8   4        4.55        6.67      2.45 o 
 -10  -7   4        0.01        1.02      1.74 o 
  -9  -7   4        0.03       -0.46      1.41 o 
  -8  -7   4        5.29        4.27      1.38 o 
  -7  -7   4        6.22        7.78      1.48 o 
  -6  -7   4       83.51       81.79      3.49 o 
  -5  -7   4        3.44        3.55      0.91 o 
  -4  -7   4        2.44        2.57      0.86 o 
  -3  -7   4       21.95       24.51      1.45 o 
  -2  -7   4       20.57       19.84      1.60 o 
  -1  -7   4      223.59      226.29      5.29 o 
   0  -7   4       22.72       23.86      1.90 o 
   1  -7   4        1.32        1.15      0.71 o 
   2  -7   4       84.47       85.65      3.42 o 
   3  -7   4        8.08        4.96      1.49 o 
   4  -7   4        0.46        1.15      1.72 o 
   5  -7   4       12.42       18.93      2.79 o 
   6  -7   4        0.30       -0.08      2.00 o 
 -11  -6   4        7.06       10.65      2.19 o 
 -10  -6   4        3.16        4.70      2.41 o 
  -9  -6   4        0.07       -0.23      1.29 o 
  -8  -6   4       34.40       40.11      2.63 o 
  -7  -6   4       94.46       98.38      2.96 o 
  -6  -6   4       31.55       32.86      1.67 o 
  -5  -6   4        0.21        1.44      0.83 o 
  -4  -6   4       13.00       10.88      1.02 o 
  -3  -6   4        0.15        0.68      0.74 o 
  -2  -6   4        7.44       10.82      1.26 o 
  -1  -6   4        0.34       -0.02      0.80 o 
   0  -6   4      231.14      215.37      6.37 o 
   1  -6   4       18.78       16.70      1.55 o 
   2  -6   4        4.76        5.99      1.27 o 
   3  -6   4      116.96      123.93      5.93 o 
   4  -6   4       42.95       42.62      2.49 o 
   5  -6   4        6.83       10.39      2.26 o 
   6  -6   4       20.54       27.29      3.24 o 
   7  -6   4        4.08        5.30      2.49 o 
 -11  -5   4        1.60        2.07      2.67 o 
 -10  -5   4        7.71        9.82      1.68 o 
  -9  -5   4        3.64        3.34      1.08 o 
  -8  -5   4        0.02        0.68      0.93 o 
  -7  -5   4       23.40       21.27      1.41 o 
  -6  -5   4        6.27        7.23      1.07 o 
  -5  -5   4        0.39        1.11      0.80 o 
  -4  -5   4       27.70       23.92      1.33 o 
  -3  -5   4        2.77        3.19      0.94 o 
  -2  -5   4        6.23        3.65      0.91 o 
  -1  -5   4      341.18      308.59      6.66 o 
   0  -5   4      151.60      145.36      4.58 o 
   1  -5   4       18.90       17.64      1.19 o 
   2  -5   4      219.71      248.80     12.07 o 
   3  -5   4       71.01       72.30      7.59 o 
   4  -5   4        0.68       -1.15      1.11 o 
   5  -5   4       37.87       33.60      3.24 o 
   6  -5   4       19.41       18.18      2.77 o 
   7  -5   4        0.37        3.25      2.09 o 
 -11  -4   4       19.17       27.97      4.11 o 
 -10  -4   4        0.51        2.77      1.23 o 
  -9  -4   4        0.46        2.17      1.04 o 
  -8  -4   4        5.90        5.33      1.08 o 
  -7  -4   4      205.51      212.27      5.08 o 
  -6  -4   4       43.78       40.46      1.88 o 
  -5  -4   4        3.52        3.86      0.86 o 
  -4  -4   4        0.84        0.05      0.65 o 
  -3  -4   4      125.67      126.26      4.55 o 
  -2  -4   4     1498.29     1587.77     31.27 o 
  -1  -4   4       75.09       70.90      2.11 o 
   0  -4   4      168.50      171.52     13.59 o 
   1  -4   4        0.42        0.04      0.66 o 
   2  -4   4      135.79      189.83     12.67 o 
   3  -4   4      335.23      430.04      9.05 o 
   4  -4   4      230.19      235.11      6.45 o 
   5  -4   4       26.64       23.24      1.80 o 
   6  -4   4       37.99       39.57      3.42 o 
   7  -4   4       19.06       15.41      2.71 o 
   8  -4   4        2.16       -1.32      1.83 o 
 -11  -3   4        4.74        7.99      3.62 o 
 -10  -3   4       12.86       13.21      1.95 o 
  -9  -3   4        2.32        4.50      1.14 o 
  -8  -3   4        4.64        3.40      1.60 o 
  -7  -3   4        0.03       -0.62      0.89 o 
  -6  -3   4       57.40       56.01      2.16 o 
  -5  -3   4       25.46       29.39      1.53 o 
  -4  -3   4       16.72       20.45      1.12 o 
  -3  -3   4       41.01       41.85      1.61 o 
  -2  -3   4       25.00       20.82      1.69 o 
  -1  -3   4        9.29        9.87      0.81 o 
   0  -3   4        0.01        0.13      0.51 o 
   1  -3   4        4.10        5.02      0.70 o 
   2  -3   4       50.66       71.53      2.14 o 
   3  -3   4        8.80       12.80      0.92 o 
   4  -3   4       19.95       25.45      1.71 o 
   5  -3   4       14.84       15.31      1.54 o 
   6  -3   4      281.09      263.56      7.17 o 
   7  -3   4        6.33        4.76      2.12 o 
   8  -3   4        9.25        9.77      2.45 o 
   9  -3   4        0.14        0.54      2.10 o 
 -11  -2   4        4.56        3.76      2.35 o 
 -10  -2   4        7.23        5.15      2.43 o 
  -9  -2   4        1.89        2.35      2.26 o 
  -8  -2   4       24.79       25.43      1.73 o 
  -7  -2   4      108.56      115.44      4.22 o 
  -6  -2   4      134.49      129.16      4.51 o 
  -5  -2   4        4.42        3.60      0.80 o 
  -4  -2   4       13.75       14.12      0.96 o 
  -3  -2   4        0.01       -1.09      0.73 o 
  -2  -2   4      614.62      618.53     12.45 o 
  -1  -2   4       17.04       26.91      1.21 o 
   0  -2   4       10.68       13.00      1.18 o 
   1  -2   4        0.52       -0.61      0.66 o 
   2  -2   4      714.74     1046.91     20.69 o 
   3  -2   4      105.24      168.01      3.83 o 
   4  -2   4       36.11       42.90      2.91 o 
   5  -2   4       48.17       46.08      2.88 o 
   6  -2   4       36.70       25.03      2.72 o 
   7  -2   4      248.07      233.61      6.57 o 
   8  -2   4        8.53        5.99      2.04 o 
   9  -2   4        7.49        6.86      2.35 o 
  10  -2   4        0.17        0.24      2.21 o 
 -10  -1   4        0.07       -0.13      1.49 o 
  -9  -1   4        3.29        5.54      2.35 o 
  -8  -1   4       34.24       33.29      2.42 o 
  -7  -1   4      120.34      124.47      3.97 o 
  -6  -1   4       41.73       38.74      1.77 o 
  -5  -1   4       25.72       31.27      1.48 o 
  -4  -1   4       61.03       60.89      3.12 o 
  -3  -1   4      560.50      575.10     14.70 o 
  -2  -1   4       25.08       19.15      1.92 o 
  -1  -1   4     2237.50     2251.32     43.97 o 
   0  -1   4      126.58      125.88      3.42 o 
   1  -1   4      313.00      338.75     18.09 o 
   2  -1   4      420.81      599.06     41.41 o 
   3  -1   4       34.16       55.13      7.87 o 
   4  -1   4       26.83       31.14      5.09 o 
   5  -1   4       20.67       24.80      6.57 o 
   6  -1   4      156.80      148.56      4.51 o 
   7  -1   4       26.79       13.60      1.80 o 
   8  -1   4       18.90       18.19      1.73 o 
   9  -1   4        2.20        1.19      1.82 o 
  10  -1   4        7.26        9.49      2.43 o 
 -10   0   4        1.04        0.38      1.71 o 
  -9   0   4        0.00       -0.80      1.60 o 
  -8   0   4       16.13       12.29      2.70 o 
  -7   0   4        2.13        3.99      1.45 o 
  -6   0   4       23.34       24.43      1.72 o 
  -5   0   4        1.64        1.98      0.72 o 
  -4   0   4        9.43       10.13      0.85 o 
  -3   0   4      269.74      234.47      6.56 o 
  -2   0   4      388.44      370.73      7.66 o 
  -1   0   4      701.65      632.96     12.66 o 
   0   0   4      273.14      253.44      5.31 o 
   1   0   4      135.56      106.96      2.52 o 
   2   0   4      967.58     1098.81     75.55 o 
   3   0   4       97.44      107.58      3.14 o 
   4   0   4       25.22       26.77      1.58 o 
   5   0   4       93.89       94.34      5.59 o 
   6   0   4       37.67       34.41      2.07 o 
   7   0   4      427.15      424.04     11.77 o 
   8   0   4       11.20       12.67      1.50 o 
   9   0   4        0.10       -0.93      0.62 o 
  10   0   4        1.47        3.21      2.06 o 
 -10   1   4        2.94        2.57      2.18 o 
  -9   1   4        0.37       -1.30      1.62 o 
  -8   1   4       32.22       33.08      2.57 o 
  -7   1   4       38.61       33.48      3.08 o 
  -6   1   4      152.80      156.52      5.44 o 
  -5   1   4       67.12       61.59      2.01 o 
  -4   1   4      157.49      175.88      4.04 o 
  -3   1   4       76.37       79.59      2.54 o 
  -2   1   4        1.72        0.48      0.59 o 
  -1   1   4     2428.81     2448.69     47.77 o 
   0   1   4      717.31      669.88     13.31 o 
   1   1   4      637.00      645.66     12.83 o 
   2   1   4      277.36      276.21      8.48 o 
   3   1   4       81.96       80.50      2.44 o 
   4   1   4        4.13        3.42      0.74 o 
   5   1   4       23.10       24.01      1.68 o 
   6   1   4       11.74       11.55      1.21 o 
   7   1   4        1.09        0.65      1.00 o 
   8   1   4      117.83      113.22      3.79 o 
   9   1   4        6.61        6.37      1.34 o 
  10   1   4        1.10        0.68      1.26 o 
  11   1   4        6.96       13.57      2.67 o 
  -9   2   4        3.45        3.86      1.81 o 
  -8   2   4        0.00        0.41      1.63 o 
  -7   2   4        1.01       -0.52      1.81 o 
  -6   2   4        1.20       -0.01      1.40 o 
  -5   2   4       13.58       13.57      1.83 o 
  -4   2   4       65.85       72.71      2.02 o 
  -3   2   4       30.29       24.99      1.04 o 
  -2   2   4      225.46      251.03      5.31 o 
  -1   2   4      149.76      177.28      3.86 o 
   0   2   4        7.50       11.11      0.65 o 
   1   2   4      766.17      716.87     14.22 o 
   2   2   4       24.51       23.27      1.36 o 
   3   2   4       24.68       20.46      1.20 o 
   4   2   4       23.91       22.27      1.07 o 
   5   2   4       50.84       51.38      2.05 o 
   6   2   4        6.59        5.72      0.98 o 
   7   2   4       31.55       31.46      1.88 o 
   8   2   4      182.24      180.34      6.80 o 
   9   2   4        0.86        0.35      1.17 o 
  10   2   4        2.63        2.51      1.23 o 
  11   2   4        1.55        1.01      2.20 o 
  -9   3   4        5.43        8.25      2.46 o 
  -8   3   4        2.74        1.39      3.51 o 
  -7   3   4        1.72        1.02      1.63 o 
  -6   3   4        1.77        2.00      2.50 o 
  -5   3   4       26.10       29.86      2.22 o 
  -4   3   4       17.26       18.66      1.72 o 
  -3   3   4      181.76      211.51      6.20 o 
  -2   3   4       48.23       43.95      2.14 o 
  -1   3   4       78.09       64.39      1.76 o 
   0   3   4      180.24      191.21      4.10 o 
   1   3   4       11.97        9.47      0.72 o 
   2   3   4     1320.86     1273.54     24.93 o 
   3   3   4     1758.68     1868.12     36.63 o 
   4   3   4       43.10       48.67      2.02 o 
   5   3   4        5.45        5.45      0.64 o 
   6   3   4      117.15      124.17      3.05 o 
   7   3   4       96.66       95.79      3.20 o 
   8   3   4      104.70      107.41      3.59 o 
   9   3   4        0.01       -1.48      1.07 o 
  10   3   4        0.01       -1.31      1.16 o 
  11   3   4        1.29        1.47      2.07 o 
  -8   4   4        1.58       -2.47      2.53 o 
  -7   4   4        4.21        2.73      1.65 o 
  -6   4   4        0.08       -2.06      1.45 o 
  -5   4   4        4.11        1.50      2.59 o 
  -4   4   4       49.46       48.94      2.75 o 
  -3   4   4       12.27       10.22      1.37 o 
  -2   4   4      314.47      336.76      9.11 o 
  -1   4   4      139.35      125.80      3.99 o 
   0   4   4        5.88        3.59      1.14 o 
   1   4   4      121.88      125.48      2.89 o 
   2   4   4      360.40      356.37      7.29 o 
   3   4   4      444.43      483.35      9.79 o 
   4   4   4        9.86        4.56      0.89 o 
   5   4   4        3.55        4.23      0.61 o 
   6   4   4        3.60        4.56      0.71 o 
   7   4   4      326.62      321.52      6.93 o 
   8   4   4        2.72        2.93      1.11 o 
   9   4   4       22.67       24.64      1.81 o 
  10   4   4        0.24       -0.66      1.12 o 
  11   4   4        0.46       -2.40      1.60 o 
  12   4   4        0.21       -0.80      2.00 o 
  -8   5   4        0.14        0.68      2.08 o 
  -7   5   4        0.28       -1.46      2.43 o 
  -6   5   4       40.03       39.76      2.87 o 
  -5   5   4       14.12       15.99      3.19 o 
  -4   5   4       37.52       41.08      2.47 o 
  -3   5   4        6.48        7.91      1.41 o 
  -2   5   4       57.32       50.30      2.53 o 
  -1   5   4       16.37       19.47      1.77 o 
   0   5   4       78.81       72.77      1.97 o 
   1   5   4       26.57       29.41      1.23 o 
   2   5   4      390.01      410.95      8.41 o 
   3   5   4     1633.44     1704.21     33.53 o 
   4   5   4       61.57       55.12      1.81 o 
   5   5   4       23.89       21.05      1.01 o 
   6   5   4      122.88      103.28      2.66 o 
   7   5   4       75.01       85.79      2.48 o 
   8   5   4        1.62        0.33      1.49 o 
   9   5   4       22.20       19.06      2.59 o 
  10   5   4        0.00       -1.49      1.67 o 
  11   5   4        0.52       -1.53      1.84 o 
  12   5   4        1.70       -2.38      1.88 o 
  -7   6   4        0.21       -2.97      3.34 o 
  -6   6   4        0.00       -1.82      2.85 o 
  -5   6   4        4.88        4.38      1.68 o 
  -4   6   4      135.88      143.94      5.06 o 
  -3   6   4       17.60       16.95      1.74 o 
  -2   6   4        0.33        0.34      1.08 o 
  -1   6   4       31.88       34.47      2.28 o 
   0   6   4        6.19        4.19      0.64 o 
   1   6   4      171.95      177.23      4.00 o 
   2   6   4       28.05       28.32      2.57 o 
   3   6   4       75.13      127.71      7.50 o 
   4   6   4      244.16      257.23      6.26 o 
   5   6   4       18.94       22.89      1.60 o 
   6   6   4       32.85       33.27      2.23 o 
   7   6   4       30.68       37.69      3.29 o 
   8   6   4      171.24      167.36      5.37 o 
   9   6   4        0.48       -0.83      1.54 o 
  10   6   4        0.21        0.66      1.68 o 
  11   6   4        0.14       -1.26      1.79 o 
  12   6   4        0.45        1.39      2.16 o 
  -6   7   4        3.04        0.90      4.81 o 
  -5   7   4        5.31        6.92      2.21 o 
  -4   7   4       11.05       11.57      1.81 o 
  -3   7   4       16.54       16.93      3.34 o 
  -2   7   4        1.29        1.19      1.12 o 
  -1   7   4       23.67       22.30      2.89 o 
   0   7   4      184.87      185.03      5.55 o 
   1   7   4        7.16        6.47      0.77 o 
   2   7   4      110.01      119.71      2.98 o 
   3   7   4       55.88       55.46      2.56 o 
   4   7   4        0.13        0.04      1.17 o 
   5   7   4       83.04       83.68      3.32 o 
   6   7   4        4.43        3.33      1.19 o 
   7   7   4        1.81        0.20      1.08 o 
   8   7   4       20.26       23.96      1.93 o 
   9   7   4        9.36        9.61      2.09 o 
  10   7   4        0.16       -1.05      1.78 o 
  11   7   4        0.78       -0.85      1.91 o 
  12   7   4        8.60        8.64      2.43 o 
  -5   8   4        0.76       -0.81      2.24 o 
  -4   8   4        5.12        3.74      1.74 o 
  -3   8   4        3.47        3.45      1.40 o 
  -2   8   4       28.54       27.59      2.91 o 
  -1   8   4        0.07       -0.49      2.05 o 
   0   8   4        0.00       -0.19      1.01 o 
   1   8   4      235.87      236.02      6.72 o 
   2   8   4        1.07        0.27      1.21 o 
   3   8   4       18.37       16.88      1.59 o 
   4   8   4      140.28      141.28      4.76 o 
   5   8   4       79.13       78.60      5.21 o 
   6   8   4       12.81       11.40      1.54 o 
   7   8   4        0.53        0.10      1.14 o 
   8   8   4        0.03       -0.15      1.18 o 
   9   8   4       18.34       17.47      2.18 o 
  10   8   4        1.16        2.00      1.83 o 
  11   8   4        1.18       -0.63      1.80 o 
  -4   9   4        5.69        6.47      1.77 o 
  -3   9   4        3.37        3.74      2.17 o 
  -2   9   4        5.35        4.24      2.12 o 
  -1   9   4        6.09        5.96      1.37 o 
   0   9   4       14.25        8.84      2.40 o 
   1   9   4        0.24       -0.59      1.72 o 
   2   9   4      142.80      171.42      6.96 o 
   3   9   4      165.72      174.19      7.46 o 
   4   9   4        0.34       -0.44      1.15 o 
   5   9   4       63.80       69.51      4.04 o 
   6   9   4        1.44       -0.06      1.20 o 
   7   9   4        7.04        5.29      1.42 o 
   8   9   4        0.15       -0.27      1.31 o 
   9   9   4        0.94       -0.57      1.31 o 
  10   9   4        4.70        6.01      2.11 o 
  11   9   4        0.00        0.92      1.94 o 
  -3  10   4        2.56       -1.01      2.47 o 
  -2  10   4        1.39       -0.50      2.20 o 
  -1  10   4        4.11        7.07      2.50 o 
   0  10   4        0.02       -0.38      1.97 o 
   1  10   4       15.96       13.83      2.82 o 
   2  10   4        1.11        1.09      1.95 o 
   3  10   4        9.11        8.92      1.48 o 
   4  10   4        3.10        1.17      1.23 o 
   5  10   4       14.26       14.15      2.81 o 
   6  10   4        2.58        4.74      1.90 o 
   7  10   4        0.13        0.19      1.33 o 
   8  10   4        8.46        6.65      1.83 o 
   9  10   4       10.40       12.21      2.92 o 
  10  10   4        3.34       -0.13      1.85 o 
  -1  11   4        0.00       -1.35      2.22 o 
   0  11   4        0.01        0.68      2.15 o 
   1  11   4        4.92        6.90      2.46 o 
   2  11   4        1.65        1.37      2.03 o 
   3  11   4        0.02        1.31      1.96 o 
   4  11   4        8.19       13.22      4.15 o 
   5  11   4        1.13        1.02      1.34 o 
   6  11   4        1.99        1.22      1.82 o 
   7  11   4        0.08        0.82      1.72 o 
   8  11   4        0.16        1.42      1.52 o 
   9  11   4        0.06       -0.77      1.49 o 
  10  11   4        0.13        0.96      1.66 o 
   1  12   4        2.01        4.46      2.58 o 
   2  12   4        0.05        0.81      2.29 o 
   3  12   4        5.00        3.54      2.47 o 
   4  12   4        0.28        2.79      2.28 o 
   5  12   4       30.45       42.93      7.03 o 
   6  12   4        0.02        0.29      1.39 o 
   7  12   4        0.00       -1.36      1.83 o 
   8  12   4        1.56       -1.28      1.77 o 
   5  13   4        3.27        5.93      2.67 o 
  -6 -11   5        6.78        5.53      1.68 o 
  -5 -11   5        1.02       -0.96      1.44 o 
  -4 -11   5        0.17        3.00      2.09 o 
  -3 -11   5        4.21        4.03      1.61 o 
  -2 -11   5        3.06        3.81      1.63 o 
  -1 -11   5        0.95        0.74      1.56 o 
  -8 -10   5        4.70        4.82      1.66 o 
  -7 -10   5        0.00        1.46      1.51 o 
  -6 -10   5        1.18        2.12      1.62 o 
  -5 -10   5        2.42        5.50      1.58 o 
  -4 -10   5        1.60        1.89      1.37 o 
  -3 -10   5        2.40        3.98      1.44 o 
  -2 -10   5        0.27        0.94      1.39 o 
  -1 -10   5        9.67        9.99      1.73 o 
   0 -10   5       12.77       11.48      2.24 o 
  -9  -9   5        6.10        3.35      1.59 o 
  -8  -9   5        2.79        2.97      1.47 o 
  -7  -9   5        0.13        1.45      1.89 o 
  -6  -9   5       95.12       89.88      3.92 o 
  -5  -9   5        0.19        2.51      1.35 o 
  -4  -9   5       18.28       19.15      1.98 o 
  -3  -9   5       12.10       12.14      2.27 o 
  -2  -9   5        9.47        8.65      1.58 o 
  -1  -9   5       61.47       68.12      3.33 o 
   0  -9   5       64.44       67.44      3.27 o 
   1  -9   5        5.00        4.80      2.12 o 
   2  -9   5        0.13        1.39      1.84 o 
   3  -9   5       10.55       12.92      2.68 o 
 -10  -8   5        5.65        7.90      1.84 o 
  -9  -8   5        0.15        0.52      1.42 o 
  -8  -8   5       20.68       21.96      2.11 o 
  -7  -8   5        1.70        0.20      1.36 o 
  -6  -8   5        6.68        4.70      1.38 o 
  -5  -8   5       29.85       25.35      2.10 o 
  -4  -8   5       18.90       18.51      1.88 o 
  -3  -8   5        0.52        0.33      0.88 o 
  -2  -8   5        9.89        7.81      1.35 o 
  -1  -8   5      149.63      145.62      3.90 o 
   0  -8   5        1.31        1.58      1.00 o 
   2  -8   5        0.70       -0.80      2.03 o 
   3  -8   5        0.68       -0.87      1.74 o 
   4  -8   5        8.11        9.96      2.51 o 
 -10  -7   5        0.04        0.01      2.03 o 
  -9  -7   5        8.22        8.13      1.65 o 
  -8  -7   5        0.92        1.37      1.33 o 
  -7  -7   5       45.88       46.48      2.78 o 
  -6  -7   5       68.17       65.70      3.13 o 
  -5  -7   5        4.70        3.98      0.96 o 
  -4  -7   5        2.82        2.25      0.88 o 
  -3  -7   5        4.30        3.24      0.97 o 
  -2  -7   5       24.14       20.71      1.41 o 
  -1  -7   5      300.30      301.85      6.80 o 
   0  -7   5       12.94       12.61      1.28 o 
   1  -7   5       55.88       57.02      2.35 o 
   2  -7   5        0.43        1.30      1.22 o 
   3  -7   5        0.16       -0.39      1.10 o 
   4  -7   5        4.86        6.90      2.19 o 
   5  -7   5        1.29        1.44      2.19 o 
 -10  -6   5        2.72        2.33      1.65 o 
  -9  -6   5        0.19       -0.31      1.26 o 
  -8  -6   5        0.70        1.64      1.31 o 
  -7  -6   5        7.39        9.20      1.27 o 
  -6  -6   5        0.03        0.40      0.88 o 
  -5  -6   5       22.76       18.42      1.32 o 
  -4  -6   5        1.82        0.74      0.86 o 
  -3  -6   5        0.24       -0.33      1.96 o 
  -2  -6   5        1.25        0.19      0.85 o 
  -1  -6   5      237.38      222.83      5.22 o 
   0  -6   5       35.86       32.71      1.73 o 
   1  -6   5      125.83      132.29      3.59 o 
   2  -6   5       57.01       59.47      2.33 o 
   3  -6   5       13.67       14.72      1.72 o 
   4  -6   5       29.09       30.69      2.20 o 
   5  -6   5        7.06       11.60      2.39 o 
   6  -6   5        2.63        4.36      2.21 o 
 -10  -5   5        2.65        3.78      1.51 o 
  -9  -5   5        2.14        2.66      1.09 o 
  -8  -5   5       23.23       21.64      1.76 o 
  -7  -5   5       49.71       48.93      2.12 o 
  -6  -5   5      156.83      153.87      3.99 o 
  -5  -5   5       35.10       36.93      1.81 o 
  -4  -5   5        0.91       -0.28      0.88 o 
  -3  -5   5       48.89       50.08      1.96 o 
  -2  -5   5      114.13      109.89      3.03 o 
  -1  -5   5        0.02        1.36      0.83 o 
   0  -5   5       33.86       30.80      1.94 o 
   1  -5   5       27.06       23.92      1.43 o 
   2  -5   5       66.71       77.66      2.63 o 
   3  -5   5      117.43      137.86      5.57 o 
   4  -5   5       17.80       21.20      2.62 o 
   5  -5   5       30.86       26.76      2.04 o 
   6  -5   5        1.50        1.97      1.91 o 
   7  -5   5        0.10       -1.28      1.81 o 
 -10  -4   5        6.56        8.81      1.80 o 
  -9  -4   5        0.02        0.54      1.01 o 
  -8  -4   5       21.57       20.76      1.50 o 
  -7  -4   5        4.49        5.28      1.02 o 
  -6  -4   5       14.10       14.33      1.28 o 
  -5  -4   5       23.85       19.03      1.57 o 
  -4  -4   5        8.28        8.78      0.98 o 
  -3  -4   5        5.99        7.87      0.94 o 
  -2  -4   5        1.77        1.55      0.76 o 
  -1  -4   5        4.76        4.09      0.79 o 
   0  -4   5        1.82        1.21      0.53 o 
   1  -4   5      132.19      130.53      4.18 o 
   2  -4   5       13.59       14.88      1.12 o 
   3  -4   5       20.61       23.13      1.75 o 
   4  -4   5       44.35       59.29      8.20 o 
   5  -4   5       12.74       11.93      2.33 o 
   6  -4   5        5.95        5.82      1.96 o 
   7  -4   5        7.83        7.36      2.23 o 
   8  -4   5       11.12       12.25      2.68 o 
 -10  -3   5       15.41       20.57      2.26 o 
  -9  -3   5        0.07        1.04      1.49 o 
  -8  -3   5        8.13        6.01      1.55 o 
  -7  -3   5        9.19        9.76      2.45 o 
  -6  -3   5      795.74      824.83     16.84 o 
  -5  -3   5        8.70        6.22      0.97 o 
  -4  -3   5        3.74        4.62      0.85 o 
  -3  -3   5       64.27       65.24      2.10 o 
  -2  -3   5       26.87       38.57      1.62 o 
  -1  -3   5      480.89      484.50      9.99 o 
   0  -3   5        2.29        2.44      0.64 o 
   1  -3   5       67.72       66.00      2.58 o 
   2  -3   5        0.01        0.35      0.68 o 
   3  -3   5       11.45        7.11      1.33 o 
   4  -3   5       51.52       69.09      2.89 o 
   5  -3   5       13.19       11.44      1.51 o 
   6  -3   5        1.05       -0.76      0.51 o 
   7  -3   5       16.79       18.23      1.84 o 
   8  -3   5        0.51        1.35      1.92 o 
   9  -3   5        4.68        3.43      2.39 o 
 -10  -2   5        5.44        4.77      1.80 o 
  -9  -2   5        0.01       -0.32      1.41 o 
  -8  -2   5       22.18       23.21      1.55 o 
  -7  -2   5       10.01        9.26      1.14 o 
  -6  -2   5        0.69        0.44      0.85 o 
  -5  -2   5       64.91       68.13      2.28 o 
  -4  -2   5       13.74       15.75      1.08 o 
  -3  -2   5       21.98       25.04      1.30 o 
  -2  -2   5      166.45      151.02      3.60 o 
  -1  -2   5      182.55      194.54      4.38 o 
   0  -2   5      143.91      144.03      4.00 o 
   1  -2   5      268.52      308.68     13.65 o 
   2  -2   5      210.03      297.07     16.40 o 
   3  -2   5       17.36       20.19      1.15 o 
   4  -2   5       21.69       24.72      1.67 o 
   5  -2   5        8.01        8.58      1.39 o 
   6  -2   5        3.36        0.27      1.17 o 
   7  -2   5        7.02        5.74      2.50 o 
   8  -2   5        5.07        3.30      1.36 o 
   9  -2   5        0.11       -1.36      1.86 o 
 -10  -1   5       15.66       18.79      2.29 o 
  -9  -1   5        0.07        0.21      1.45 o 
  -8  -1   5        9.17        9.89      1.83 o 
  -7  -1   5       41.66       44.97      2.05 o 
  -6  -1   5      341.40      361.77      7.91 o 
  -5  -1   5        3.92        4.26      0.87 o 
  -4  -1   5        1.19        1.79      0.71 o 
  -3  -1   5        1.10        1.87      0.91 o 
  -2  -1   5     3671.67     3649.57     71.30 o 
  -1  -1   5       59.33       51.31      1.74 o 
   0  -1   5      290.27      272.59      6.77 o 
   1  -1   5      148.18      145.71      3.41 o 
   2  -1   5       85.69       99.08      6.01 o 
   3  -1   5     1192.25     1684.20     38.87 o 
   4  -1   5        2.75        3.61      0.98 o 
   5  -1   5       10.09       12.98      1.36 o 
   6  -1   5        0.00       -1.29      1.07 o 
   7  -1   5       12.41       13.67      1.56 o 
   8  -1   5       49.58       47.48      2.57 o 
   9  -1   5        6.16        8.06      2.21 o 
  10  -1   5        0.16        2.96      2.24 o 
 -10   0   5        1.92        5.20      1.96 o 
  -9   0   5        0.80        4.36      1.67 o 
  -8   0   5       11.64       10.25      2.61 o 
  -7   0   5      127.52      131.73      4.83 o 
  -6   0   5       27.31       27.42      1.57 o 
  -5   0   5        2.46        1.58      0.76 o 
  -4   0   5       90.65       95.48      2.69 o 
  -3   0   5      119.85      121.22      3.06 o 
  -2   0   5       92.86       96.90      2.60 o 
  -1   0   5      135.39      108.25      2.71 o 
   0   0   5       60.30       60.38      1.80 o 
   1   0   5      320.36      333.53      6.91 o 
   2   0   5      190.65      268.17      5.68 o 
   3   0   5       18.66       15.26      1.15 o 
   4   0   5      775.06      847.03     19.96 o 
   5   0   5        1.63        1.75      0.97 o 
   6   0   5      342.72      308.76      8.06 o 
   7   0   5        3.07        0.82      1.20 o 
   8   0   5       13.51       18.46      1.76 o 
   9   0   5       26.87       28.17      2.14 o 
  10   0   5       11.95       14.31      2.61 o 
  -9   1   5        1.27        3.18      1.71 o 
  -8   1   5        5.94        3.09      1.60 o 
  -7   1   5       26.10       28.88      2.38 o 
  -6   1   5       99.61      107.20      4.26 o 
  -5   1   5       30.41       26.64      2.06 o 
  -4   1   5        0.43       -0.12      0.69 o 
  -3   1   5       39.25       37.88      5.29 o 
  -2   1   5     2134.30     2118.89     41.58 o 
  -1   1   5      124.22      103.42      2.59 o 
   0   1   5        0.69        0.44      0.53 o 
   1   1   5        3.37        1.96      0.62 o 
   2   1   5      137.82      137.51      3.16 o 
   3   1   5     1253.39     1357.03     33.44 o 
   4   1   5        0.65        0.69      0.73 o 
   5   1   5       48.86       47.45      2.12 o 
   6   1   5        2.31        1.71      1.00 o 
   7   1   5       84.73       81.52      4.64 o 
   8   1   5      268.90      259.03      7.11 o 
   9   1   5       35.83       35.11      5.81 o 
  10   1   5        0.49        1.07      1.30 o 
  11   1   5        4.36        4.95      2.30 o 
  -9   2   5        5.09        5.40      2.09 o 
  -8   2   5        0.11        1.63      1.68 o 
  -7   2   5      133.80      134.70      5.15 o 
  -6   2   5        0.35        2.18      1.45 o 
  -5   2   5       28.66       27.71      2.19 o 
  -4   2   5       19.61       19.06      1.70 o 
  -3   2   5      122.14      118.97      2.92 o 
  -2   2   5       80.73       98.29      2.52 o 
  -1   2   5      192.87      213.04      4.65 o 
   0   2   5      161.38      162.79      3.66 o 
   1   2   5      177.64      148.08      3.36 o 
   2   2   5      485.47      508.91     10.29 o 
   3   2   5       22.39       22.72      1.14 o 
   4   2   5      355.85      336.67      6.99 o 
   5   2   5        1.21        1.60      1.05 o 
   6   2   5      733.47      703.73     16.80 o 
   7   2   5      144.25      137.00      5.59 o 
   8   2   5        9.40       13.07      1.51 o 
   9   2   5       36.81       35.08      4.10 o 
  10   2   5        6.86        4.56      1.60 o 
  11   2   5        0.15       -1.90      1.27 o 
  -9   3   5        7.91        5.70      2.09 o 
  -8   3   5        0.26       -0.17      3.53 o 
  -7   3   5       10.80       14.09      2.87 o 
  -6   3   5       15.80       15.57      2.21 o 
  -5   3   5        0.64        0.18      1.39 o 
  -4   3   5        0.07       -0.26      1.26 o 
  -3   3   5       29.53       33.45      2.07 o 
  -2   3   5        0.09       -0.39      0.48 o 
  -1   3   5        2.66        1.95      0.67 o 
   0   3   5        3.19        1.92      0.55 o 
   1   3   5       97.37       71.59      6.23 o 
   2   3   5       43.75       40.72      1.57 o 
   3   3   5       74.08       70.56      3.13 o 
   4   3   5       76.65       81.67      2.15 o 
   5   3   5       30.66       32.92      1.33 o 
   6   3   5        5.50        5.69      0.69 o 
   7   3   5      616.17      608.27     14.74 o 
   8   3   5       88.78      108.93      3.70 o 
   9   3   5       31.78       35.00      3.35 o 
  10   3   5        9.76       11.49      1.59 o 
  11   3   5        9.73        8.66      1.62 o 
  -8   4   5        4.28        2.55      6.23 o 
  -7   4   5       40.33       42.89      5.37 o 
  -6   4   5       18.67       23.26      3.14 o 
  -5   4   5        5.55        6.48      1.61 o 
  -4   4   5        1.71        2.10      1.40 o 
  -3   4   5        6.58        6.63      1.39 o 
  -2   4   5       69.38       73.71      2.95 o 
  -1   4   5       73.93       80.55      2.15 o 
   0   4   5      147.45      159.33      3.61 o 
   1   4   5       35.23       29.48      1.24 o 
   2   4   5      567.31      541.01     10.93 o 
   3   4   5      625.12      647.52     15.17 o 
   4   4   5       10.15        8.39      0.71 o 
   5   4   5        0.03        0.13      0.55 o 
   6   4   5       18.71       19.06      1.32 o 
   7   4   5       49.13       45.28      2.19 o 
   8   4   5        5.39        4.79      1.24 o 
   9   4   5        0.23       -1.56      1.06 o 
  10   4   5        2.97        1.07      1.77 o 
  11   4   5        0.42        1.74      2.00 o 
  -7   5   5        1.99       -2.42      3.87 o 
  -6   5   5        0.04       -0.96      2.34 o 
  -5   5   5       75.38       79.62      4.44 o 
  -4   5   5        3.49        2.03      1.34 o 
  -3   5   5       23.14       24.70      1.98 o 
  -2   5   5       14.88       14.24      1.63 o 
  -1   5   5       12.47       11.41      1.23 o 
   0   5   5       16.06       13.89      2.36 o 
   1   5   5        2.52        3.52      0.60 o 
   2   5   5        0.49        1.69      0.56 o 
   3   5   5       64.38       43.12      1.69 o 
   4   5   5       81.01       85.04      2.57 o 
   5   5   5        0.46        1.65      0.61 o 
   6   5   5       24.42       23.59      2.31 o 
   7   5   5      137.22      127.99      3.28 o 
   8   5   5      142.09      139.41      6.26 o 
   9   5   5        9.57        9.82      2.04 o 
  10   5   5        0.94        0.37      1.80 o 
  11   5   5       11.33       13.73      2.49 o 
  -7   6   5        5.15        0.58      4.20 o 
  -6   6   5        9.96        6.78      1.89 o 
  -5   6   5       18.21       19.42      2.17 o 
  -4   6   5        3.20        3.77      1.55 o 
  -3   6   5       13.34       15.51      2.33 o 
  -2   6   5        1.04        1.89      1.21 o 
  -1   6   5       71.49       75.03      3.08 o 
   0   6   5       91.21       93.99      2.51 o 
   1   6   5      111.12      114.10      2.84 o 
   2   6   5        9.50       12.31      1.49 o 
   4   6   5      148.72      167.72      3.86 o 
   5   6   5        4.01        1.86      0.87 o 
   6   6   5        0.84        0.36      1.41 o 
   7   6   5        6.42        3.62      1.22 o 
   8   6   5        3.30        3.26      1.66 o 
   9   6   5        8.15       11.76      2.26 o 
  10   6   5        6.53        3.26      1.86 o 
  11   6   5        0.84        0.59      2.00 o 
  -6   7   5        0.70       -2.15      4.57 o 
  -5   7   5       39.77       38.30      3.85 o 
  -4   7   5        0.65       -0.39      1.48 o 
  -3   7   5       62.54       67.99      3.28 o 
  -2   7   5        8.12        7.47      1.36 o 
  -1   7   5       34.40       28.38      3.20 o 
   0   7   5       10.88        9.91      1.56 o 
   1   7   5      148.99      154.42      3.69 o 
   2   7   5        9.26       11.30      1.05 o 
   3   7   5        0.11        0.01      0.91 o 
   4   7   5        0.70        2.89      1.03 o 
   5   7   5        2.23       -0.12      1.00 o 
   6   7   5        9.65        5.86      1.73 o 
   7   7   5       20.11       18.83      1.69 o 
   8   7   5      111.28      111.33      6.97 o 
   9   7   5        1.35       -1.21      1.66 o 
  10   7   5        0.78       -0.28      1.84 o 
  11   7   5        3.26        2.79      2.00 o 
  -5   8   5       14.41       13.82      2.84 o 
  -4   8   5        0.31       -0.26      2.38 o 
  -3   8   5       33.82       30.79      4.40 o 
  -2   8   5       19.58       17.66      1.82 o 
  -1   8   5        7.13        7.65      1.37 o 
   0   8   5       34.22       32.87      3.40 o 
   1   8   5      169.94      179.52      7.19 o 
   2   8   5        0.42       -0.03      1.02 o 
   3   8   5      209.16      222.12      6.61 o 
   4   8   5      156.32      170.45      5.43 o 
   5   8   5       51.98       49.78      2.65 o 
   6   8   5        4.32        1.95      1.51 o 
   7   8   5        3.61        2.84      1.29 o 
   8   8   5        0.85       -0.93      1.19 o 
   9   8   5        9.12        8.90      2.24 o 
  10   8   5        3.45        1.17      1.78 o 
  11   8   5        1.36       -0.35      2.05 o 
  -4   9   5        4.93        7.36      3.13 o 
  -3   9   5       19.62       19.42      2.24 o 
  -2   9   5       10.30        7.85      1.51 o 
  -1   9   5       47.09       47.49      2.78 o 
   0   9   5        6.21        5.73      2.25 o 
   1   9   5       76.22       83.91      5.73 o 
   2   9   5       19.34       20.83      3.02 o 
   3   9   5        0.73        0.05      1.06 o 
   4   9   5       10.01        9.75      1.47 o 
   5   9   5       43.16       46.28      2.59 o 
   6   9   5        4.50        3.81      2.08 o 
   7   9   5       26.27       28.10      2.92 o 
   8   9   5        0.79        1.78      1.38 o 
   9   9   5        1.57        1.44      1.78 o 
  10   9   5        0.11       -0.08      1.88 o 
  11   9   5        0.21       -0.60      2.08 o 
  -2  10   5        0.69       -1.37      2.35 o 
  -1  10   5        4.86        2.05      2.23 o 
   0  10   5       91.67       87.88      6.16 o 
   1  10   5       41.13       30.06      3.69 o 
   2  10   5        0.03        0.69      1.97 o 
   3  10   5       18.91       16.50      2.92 o 
   4  10   5        4.54        3.53      1.31 o 
   5  10   5       36.61       42.15      3.10 o 
   6  10   5        1.83        0.80      1.27 o 
   7  10   5        0.92       -2.11      1.65 o 
   8  10   5        1.17        1.54      1.86 o 
   9  10   5        9.24        9.54      2.09 o 
  10  10   5        0.95        1.24      2.09 o 
  -1  11   5        8.87        1.52      2.48 o 
   0  11   5        1.40        0.39      2.30 o 
   1  11   5       15.72       14.94      3.10 o 
   2  11   5        3.02        2.74      2.22 o 
   3  11   5        0.62       -0.52      1.95 o 
   4  11   5        4.07        4.39      2.29 o 
   5  11   5        0.13        0.15      1.27 o 
   6  11   5        0.09        0.74      1.31 o 
   7  11   5        6.13        6.17      2.69 o 
   8  11   5        9.42       13.40      2.63 o 
   9  11   5        3.71        1.91      2.16 o 
  10  11   5        3.54        3.12      2.32 o 
   1  12   5        0.21       -1.35      2.32 o 
   2  12   5        3.96        4.96      2.63 o 
   3  12   5        0.07       -0.32      2.15 o 
   4  12   5        5.79        9.18      2.89 o 
   5  12   5        8.94       14.11      3.05 o 
   6  12   5        0.94        2.34      1.49 o 
   7  12   5        1.16        4.50      1.58 o 
   8  12   5        2.01        3.16      1.58 o 
  -7 -10   6        0.18        4.11      1.60 o 
  -6 -10   6        4.86        6.47      2.07 o 
  -5 -10   6       23.82       21.21      2.18 o 
  -4 -10   6        2.49        4.25      1.58 o 
  -3 -10   6        1.89        4.08      1.55 o 
  -2 -10   6        0.00       -0.81      1.39 o 
  -1 -10   6        7.67        6.07      2.43 o 
   0 -10   6       16.82       12.05      2.63 o 
  -8  -9   6        0.09        0.40      1.49 o 
  -7  -9   6        6.36        5.94      1.80 o 
  -6  -9   6        9.69       10.90      2.45 o 
  -5  -9   6        5.36        6.77      1.54 o 
  -4  -9   6        0.59        0.96      1.30 o 
  -3  -9   6        2.60        0.40      1.62 o 
  -2  -9   6       16.43       14.38      1.84 o 
  -1  -9   6        5.20        7.42      1.89 o 
   0  -9   6        4.85        3.87      1.19 o 
   1  -9   6       14.99       15.19      1.88 o 
  -9  -8   6        0.36        3.53      1.64 o 
  -8  -8   6        0.48        0.90      1.34 o 
  -7  -8   6       19.34       22.01      2.15 o 
  -6  -8   6        2.57        3.75      1.39 o 
  -5  -8   6       94.89       83.02      3.70 o 
  -4  -8   6        0.06       -1.75      1.26 o 
  -3  -8   6        0.72        2.03      0.97 o 
  -2  -8   6        0.21       -0.54      1.14 o 
  -1  -8   6       61.60       59.28      2.44 o 
   0  -8   6      125.92      129.37      3.72 o 
   1  -8   6       11.80       13.92      1.75 o 
   2  -8   6        4.29        8.19      2.33 o 
   3  -8   6        0.63        1.81      1.91 o 
   4  -8   6        0.33       -2.21      2.02 o 
  -9  -7   6       11.26       15.68      1.99 o 
  -8  -7   6        0.00       -0.49      2.12 o 
  -7  -7   6        7.16        8.19      1.65 o 
  -6  -7   6       10.10       10.84      1.68 o 
  -5  -7   6        1.84        1.48      0.98 o 
  -4  -7   6        8.87        8.91      1.36 o 
  -3  -7   6        0.04       -0.06      1.05 o 
  -2  -7   6       13.47       12.03      1.24 o 
  -1  -7   6        0.45        1.59      1.23 o 
   0  -7   6       72.98       81.10      3.32 o 
   1  -7   6        2.12        1.55      1.05 o 
   2  -7   6       35.45       36.38      2.33 o 
   3  -7   6        2.04        2.85      1.36 o 
   4  -7   6        0.85        2.57      1.89 o 
   5  -7   6       14.92       19.00      3.05 o 
 -10  -6   6        2.89        3.91      2.20 o 
  -9  -6   6        1.33        2.77      1.42 o 
  -8  -6   6        0.34        1.72      1.53 o 
  -7  -6   6        8.35       11.47      1.31 o 
  -6  -6   6       15.44       13.69      1.27 o 
  -5  -6   6       84.07       71.17      2.48 o 
  -4  -6   6        0.61        1.40      0.90 o 
  -3  -6   6        0.21       -0.66      0.87 o 
  -2  -6   6       16.64       14.17      1.23 o 
  -1  -6   6      278.90      270.23      6.20 o 
   0  -6   6      115.15      109.62      3.80 o 
   1  -6   6      171.77      175.60      4.48 o 
   2  -6   6        0.26        0.84      1.21 o 
   3  -6   6       13.17       13.46      2.22 o 
   4  -6   6       11.82       13.72      1.74 o 
   5  -6   6        2.58        4.71      2.23 o 
   6  -6   6        0.70        2.73      2.28 o 
 -10  -5   6        0.10        0.46      1.44 o 
  -9  -5   6        1.72        1.66      1.08 o 
  -8  -5   6        0.34        1.44      1.45 o 
  -7  -5   6        0.07       -0.12      1.09 o 
  -6  -5   6       42.16       40.15      2.02 o 
  -5  -5   6        5.68        4.35      1.01 o 
  -4  -5   6        0.06       -0.88      0.81 o 
  -3  -5   6       10.91       11.85      1.16 o 
  -2  -5   6       54.65       49.63      2.07 o 
  -1  -5   6       25.80       22.24      1.41 o 
   0  -5   6      221.98      226.56      6.23 o 
   1  -5   6        7.72        7.68      2.30 o 
   2  -5   6       76.77       83.63      2.73 o 
   3  -5   6       14.87       16.16      2.75 o 
   4  -5   6       77.47       96.24      3.65 o 
   5  -5   6        8.55        8.74      1.53 o 
   6  -5   6        0.03        0.56      2.00 o 
   7  -5   6        3.38        2.68      2.28 o 
 -10  -4   6        0.63        0.32      1.76 o 
  -9  -4   6        3.68        5.17      1.16 o 
  -8  -4   6        1.49        2.11      1.04 o 
  -7  -4   6       41.47       44.75      2.15 o 
  -6  -4   6       14.13       12.92      1.26 o 
  -5  -4   6        2.59        2.74      0.99 o 
  -4  -4   6        1.27        0.68      1.13 o 
  -3  -4   6        4.17        3.57      0.91 o 
  -2  -4   6       61.67       61.93      2.19 o 
  -1  -4   6      219.60      205.95      4.79 o 
   0  -4   6       45.74       47.43      1.96 o 
   1  -4   6      324.10      337.12      7.35 o 
   2  -4   6        0.30       -0.42      0.83 o 
   3  -4   6       30.51       41.08      2.45 o 
   4  -4   6        5.34        5.91      1.49 o 
   5  -4   6       86.07      100.76      4.92 o 
   6  -4   6        1.38        1.69      1.22 o 
   7  -4   6        5.85        4.78      2.22 o 
   8  -4   6        1.72        0.72      2.04 o 
 -10  -3   6        6.43        9.68      5.03 o 
  -9  -3   6        1.93        3.65      1.62 o 
  -8  -3   6        1.67        1.94      0.97 o 
  -7  -3   6        0.15       -0.28      0.96 o 
  -6  -3   6      128.34      128.75      3.60 o 
  -5  -3   6        6.47        7.94      1.23 o 
  -4  -3   6        5.84        4.39      2.13 o 
  -3  -3   6       21.46       19.70      1.28 o 
  -2  -3   6      134.04      131.41      3.36 o 
  -1  -3   6       32.48       37.21      3.47 o 
   0  -3   6       68.18       62.56      2.15 o 
   1  -3   6        2.36        1.86      0.78 o 
   2  -3   6        0.16       -0.79      0.92 o 
   3  -3   6       38.29       52.18      2.63 o 
   4  -3   6      260.76      336.57      8.85 o 
   5  -3   6        9.99       12.22      1.57 o 
   6  -3   6        0.12        0.42      1.22 o 
   7  -3   6        1.35        2.02      1.32 o 
   8  -3   6        1.28        4.14      2.25 o 
 -10  -2   6        0.15       -0.72      1.64 o 
  -9  -2   6        1.41        4.23      1.57 o 
  -8  -2   6        3.53        4.87      1.53 o 
  -7  -2   6        9.10        9.84      1.28 o 
  -6  -2   6       23.26       21.05      1.42 o 
  -5  -2   6      104.85      103.84      3.04 o 
  -4  -2   6      108.98      104.48      3.80 o 
  -3  -2   6       92.49       80.79      2.49 o 
  -2  -2   6       69.14       63.79      2.07 o 
  -1  -2   6      164.08      180.13      4.19 o 
   0  -2   6       13.08        9.48      1.10 o 
   1  -2   6        9.65        8.72      1.15 o 
   2  -2   6      104.01      115.16      6.03 o 
   3  -2   6        1.83        1.94      0.69 o 
   4  -2   6       16.82       20.05      1.67 o 
   5  -2   6      181.35      202.75      5.83 o 
   6  -2   6        3.75        3.58      1.31 o 
   7  -2   6       60.02       55.12      2.75 o 
   8  -2   6        3.51        2.94      1.40 o 
   9  -2   6        5.37        4.57      2.14 o 
 -10  -1   6        2.95        5.41      4.26 o 
  -9  -1   6        4.35        3.94      2.19 o 
  -8  -1   6        1.90        4.72      1.60 o 
  -7  -1   6       30.84       32.29      2.41 o 
  -6  -1   6       15.81       15.88      1.28 o 
  -5  -1   6       50.79       51.18      2.16 o 
  -4  -1   6        1.29        1.40      1.13 o 
  -3  -1   6        7.23        4.70      0.87 o 
  -2  -1   6       78.36       72.37      3.10 o 
  -1  -1   6        4.67        4.68      0.78 o 
   0  -1   6      186.15      208.17      5.49 o 
   1  -1   6        4.29        8.18      0.81 o 
   2  -1   6      102.86      100.03      3.18 o 
   3  -1   6       36.72       44.80      3.05 o 
   4  -1   6        1.16        2.50      1.07 o 
   5  -1   6        9.82        7.95      1.29 o 
   6  -1   6       84.22       77.64      3.18 o 
   7  -1   6        6.20        3.74      1.84 o 
   8  -1   6        2.81        1.38      1.27 o 
   9  -1   6        3.04        3.97      1.47 o 
  10  -1   6        0.78        2.86      2.27 o 
  -9   0   6        0.12        0.39      1.59 o 
  -8   0   6        6.79        6.80      1.76 o 
  -7   0   6       57.84       52.81      3.18 o 
  -6   0   6       28.80       24.06      2.09 o 
  -5   0   6       29.88       30.12      1.60 o 
  -4   0   6       21.71       27.88      1.47 o 
  -3   0   6        6.13        5.28      0.89 o 
  -2   0   6     1378.45     1249.89     24.83 o 
  -1   0   6      454.38      485.55     10.00 o 
   0   0   6        1.91        2.23      0.70 o 
   1   0   6       23.03       23.72      1.24 o 
   2   0   6       26.94       34.12      1.52 o 
   3   0   6       24.81       26.37      4.59 o 
   4   0   6      194.60      194.72      5.36 o 
   5   0   6        1.25        0.12      0.97 o 
   6   0   6        8.00        7.28      1.35 o 
   7   0   6       72.57       65.43      3.45 o 
   8   0   6       25.72       27.74      4.42 o 
   9   0   6        0.02       -0.78      1.20 o 
  10   0   6        0.40        1.22      1.40 o 
  -9   1   6        1.34       -0.67      1.62 o 
  -8   1   6        2.82        3.85      1.77 o 
  -7   1   6       41.79       48.26      3.06 o 
  -6   1   6       12.14       11.81      1.76 o 
  -5   1   6        0.11       -0.08      1.32 o 
  -4   1   6       25.66       30.61      1.49 o 
  -3   1   6       43.64       57.93      2.35 o 
  -2   1   6      663.03      671.42     13.64 o 
  -1   1   6       31.55       26.91      1.36 o 
   0   1   6      509.07      491.47     10.06 o 
   1   1   6      119.38      125.90      3.08 o 
   2   1   6       59.71       64.61      2.00 o 
   3   1   6       10.18       11.79      1.41 o 
   4   1   6       57.47       68.57      2.51 o 
   5   1   6       62.78       61.64      2.56 o 
   6   1   6        6.23        5.32      1.26 o 
   7   1   6        0.13       -0.82      1.13 o 
   8   1   6       47.09       41.31      2.54 o 
   9   1   6       20.27       18.85      2.97 o 
  10   1   6        1.50        2.94      1.46 o 
  -9   2   6        0.41        0.38      4.75 o 
  -8   2   6        0.22       -1.48      2.40 o 
  -7   2   6       25.58       23.06      2.32 o 
  -6   2   6        0.30        0.79      1.42 o 
  -5   2   6        2.76        3.32      1.47 o 
  -4   2   6       27.10       33.02      2.26 o 
  -3   2   6      103.54      103.07      2.78 o 
  -2   2   6      133.45      147.80      3.55 o 
  -1   2   6      246.07      246.49      5.39 o 
   0   2   6       20.72       20.65      1.07 o 
   1   2   6        0.05        0.84      0.79 o 
   2   2   6      409.63      415.35      8.56 o 
   3   2   6       61.32       68.24      2.03 o 
   4   2   6       67.32       62.31      2.51 o 
   5   2   6       23.14       22.22      1.46 o 
   6   2   6        0.88        0.06      1.87 o 
   7   2   6        5.46        4.70      1.30 o 
   8   2   6       18.95       19.92      1.70 o 
   9   2   6        3.31        3.23      1.29 o 
  10   2   6       26.90       30.48      2.20 o 
  11   2   6        3.04        7.57      1.99 o 
  -8   3   6       12.89       15.26      2.36 o 
  -7   3   6       19.74       20.89      4.65 o 
  -6   3   6       35.08       33.53      2.57 o 
  -5   3   6        4.79        4.61      1.51 o 
  -4   3   6       31.30       27.65      2.11 o 
  -3   3   6      148.44      155.36      5.10 o 
  -2   3   6       26.25       23.35      1.24 o 
  -1   3   6       17.89       11.41      0.86 o 
   0   3   6        1.05        2.07      0.64 o 
   1   3   6        0.34       -0.69      0.95 o 
   2   3   6       69.02       74.66      2.41 o 
   3   3   6       55.76       51.41      2.15 o 
   4   3   6       37.09       33.62      1.86 o 
   5   3   6       46.05       49.32      2.10 o 
   6   3   6       10.13       10.00      1.58 o 
   7   3   6       10.49       10.83      1.80 o 
   8   3   6        3.35        3.25      1.17 o 
   9   3   6       56.49       53.75      6.79 o 
  10   3   6        0.36        1.81      1.27 o 
  11   3   6        5.82       10.73      3.74 o 
  -8   4   6        0.37       -2.26      6.31 o 
  -7   4   6        0.00       -2.21      2.36 o 
  -6   4   6        5.36        5.22      3.28 o 
  -5   4   6        1.40        1.53      1.44 o 
  -4   4   6        3.41        1.24      1.41 o 
  -3   4   6       84.61       88.69      3.67 o 
  -2   4   6       65.78       73.62      3.08 o 
  -1   4   6      157.60      186.98      4.26 o 
   0   4   6        0.85        2.34      0.63 o 
   1   4   6      138.42      146.80      4.40 o 
   2   4   6     1700.27     1720.25     33.79 o 
   3   4   6        0.14        0.19      0.55 o 
   4   4   6      115.89      122.13      3.02 o 
   5   4   6       95.68       81.96      2.33 o 
   6   4   6       66.69       64.84      2.09 o 
   7   4   6      100.43      103.80      3.48 o 
   8   4   6        0.38        1.01      1.06 o 
   9   4   6        0.76       -0.14      1.16 o 
  10   4   6       22.78       20.03      2.68 o 
  11   4   6        0.71       -0.13      2.00 o 
  -7   5   6        2.64       -0.80      1.87 o 
  -6   5   6       30.93       36.97      8.40 o 
  -5   5   6        0.63        0.51      2.22 o 
  -4   5   6        3.58        2.88      1.48 o 
  -3   5   6        3.69        2.54      1.33 o 
  -2   5   6        0.93        1.78      1.21 o 
  -1   5   6       99.63      105.79      3.78 o 
   0   5   6        9.36        8.30      0.82 o 
   1   5   6        0.91        0.48      0.63 o 
   2   5   6       12.05       13.73      0.93 o 
   3   5   6      249.35      242.23      5.29 o 
   4   5   6       50.43       56.93      2.10 o 
   5   5   6        2.93        4.40      0.75 o 
   6   5   6       45.67       45.69      1.88 o 
   7   5   6      333.37      348.24      8.88 o 
   8   5   6       28.98       22.10      2.52 o 
   9   5   6       13.36       12.36      2.29 o 
  10   5   6        6.54        6.55      2.04 o 
  11   5   6        0.22       -0.56      1.97 o 
  -6   6   6       16.55       15.99      5.29 o 
  -5   6   6       12.10       16.45      2.14 o 
  -4   6   6        3.38        2.49      1.78 o 
  -3   6   6        1.43        1.08      1.32 o 
  -2   6   6       45.73       44.64      2.54 o 
  -1   6   6        7.95       10.32      1.42 o 
   0   6   6        0.23        1.16      0.95 o 
   1   6   6        2.05        2.28      0.74 o 
   2   6   6       62.20       65.13      2.02 o 
   3   6   6      121.20      121.13      3.05 o 
   4   6   6       96.50      101.87      2.68 o 
   5   6   6       11.11       10.44      1.28 o 
   6   6   6        0.16        0.59      1.02 o 
   7   6   6        3.50        7.12      3.01 o 
   8   6   6        0.58       -1.05      1.53 o 
   9   6   6        0.00       -2.22      1.52 o 
  10   6   6        5.59        3.56      1.92 o 
  11   6   6        7.08        9.14      2.33 o 
  -5   7   6        0.90       -0.88      4.37 o 
  -4   7   6        0.34        0.52      2.51 o 
  -3   7   6       24.63       26.11      2.17 o 
  -2   7   6       28.18       31.22      2.92 o 
  -1   7   6       11.61       14.89      1.56 o 
   0   7   6       68.80       83.93      3.28 o 
   1   7   6       12.89       12.83      1.03 o 
   2   7   6        6.15        5.29      0.82 o 
   3   7   6      217.32      229.30      6.68 o 
   4   7   6       12.56        9.46      1.36 o 
   5   7   6       51.68       56.34      2.82 o 
   6   7   6       21.31       18.36      2.27 o 
   7   7   6       82.50       82.34      8.05 o 
   8   7   6        5.39        7.06      2.05 o 
   9   7   6        1.05       -0.41      1.62 o 
  10   7   6        0.04       -0.42      1.86 o 
  11   7   6        0.17        0.57      2.10 o 
  -4   8   6        3.35        1.39      1.67 o 
  -3   8   6       12.53       12.74      1.84 o 
  -2   8   6       13.54       16.11      2.40 o 
  -1   8   6        3.38        3.10      1.18 o 
   0   8   6        0.30        0.26      1.06 o 
   1   8   6       32.44       37.63      3.95 o 
   2   8   6      191.54      213.06      7.12 o 
   3   8   6        2.74        1.86      1.17 o 
   4   8   6       16.09       17.48      1.69 o 
   5   8   6       74.98       73.25      3.68 o 
   6   8   6       32.39       31.74      3.81 o 
   7   8   6       37.67       30.04      1.74 o 
   8   8   6        2.26        4.11      1.95 o 
   9   8   6        2.10        2.18      1.78 o 
  10   8   6       10.52       11.47      2.56 o 
  11   8   6        4.11        4.47      2.37 o 
  -3   9   6        6.22        4.79      1.72 o 
  -2   9   6       24.65       25.51      2.23 o 
  -1   9   6        0.77       -0.05      2.17 o 
   0   9   6       31.62       23.38      3.35 o 
   1   9   6        0.36        1.56      1.99 o 
   2   9   6        4.16        3.66      2.06 o 
   3   9   6       11.65       10.42      1.51 o 
   4   9   6       24.99       29.75      3.46 o 
   5   9   6       11.88       13.94      1.66 o 
   6   9   6        0.12       -1.13      1.52 o 
   7   9   6        0.10        0.04      1.22 o 
   8   9   6        3.74        3.79      2.03 o 
   9   9   6        3.14        2.24      2.03 o 
  10   9   6        2.63        0.36      2.06 o 
  11   9   6        9.38       12.85      2.79 o 
  -2  10   6        3.58        3.99      2.85 o 
  -1  10   6        4.67        2.69      2.49 o 
   0  10   6        7.16        5.03      2.46 o 
   1  10   6        1.18        4.03      2.30 o 
   2  10   6       67.23       64.67      5.17 o 
   3  10   6       18.24       18.42      3.10 o 
   4  10   6       39.29       44.13      2.83 o 
   5  10   6       13.17       17.07      4.73 o 
   6  10   6        0.55        0.83      1.34 o 
   7  10   6        6.75        8.70      1.56 o 
   8  10   6        6.94       10.05      3.40 o 
   9  10   6        0.00       -2.75      1.83 o 
  10  10   6        2.31        3.02      2.35 o 
   0  11   6        1.59       -0.61      2.34 o 
   1  11   6        7.69        6.48      2.68 o 
   2  11   6        1.25       -1.39      2.10 o 
   3  11   6        3.58        4.60      2.41 o 
   4  11   6        3.37        7.32      2.55 o 
   5  11   6        1.48       -0.14      1.29 o 
   6  11   6        3.30        2.40      1.45 o 
   7  11   6        4.38        6.01      1.61 o 
   8  11   6        5.88        6.89      3.22 o 
   9  11   6        1.48        1.56      3.39 o 
   2  12   6        0.39       -1.87      2.22 o 
   3  12   6        4.37        2.60      2.59 o 
   4  12   6        1.52        2.29      2.39 o 
   5  12   6        0.08        0.94      2.30 o 
   6  12   6        1.94        2.01      1.54 o 
   7  12   6        0.16        0.83      1.52 o 
   8  12   6        0.64        0.65      2.69 o 
  -6 -10   7        2.73        5.32      1.92 o 
  -5 -10   7        7.57        9.49      1.88 o 
  -4 -10   7        9.79       10.07      1.88 o 
  -3 -10   7        0.02        0.09      2.81 o 
  -2 -10   7       16.56       19.04      3.49 o 
  -1 -10   7       11.58        6.69      2.48 o 
  -7  -9   7        0.06        1.21      1.61 o 
  -6  -9   7        1.35        1.58      1.45 o 
  -5  -9   7        2.04        1.83      1.40 o 
  -4  -9   7        3.50        3.05      1.48 o 
  -3  -9   7        0.00        0.27      1.34 o 
  -2  -9   7        1.19       -0.57      1.95 o 
  -1  -9   7        5.26        6.13      1.25 o 
   0  -9   7        1.57        3.73      1.48 o 
   1  -9   7        3.64        1.96      1.49 o 
  -8  -8   7        1.52        2.49      1.61 o 
  -7  -8   7       17.31       16.82      2.00 o 
  -6  -8   7       10.66       14.70      2.71 o 
  -5  -8   7        8.12        9.42      1.66 o 
  -4  -8   7        1.43        1.40      2.77 o 
  -3  -8   7        2.03        2.25      1.07 o 
  -2  -8   7        0.48        0.87      1.01 o 
  -1  -8   7       49.23       46.07      2.29 o 
   0  -8   7        3.66        3.09      1.02 o 
   1  -8   7        1.11        3.60      1.48 o 
   2  -8   7        6.19        9.91      1.71 o 
  -9  -7   7       19.40       25.05      3.46 o 
  -8  -7   7        1.58        1.74      1.45 o 
  -7  -7   7        5.14        6.78      1.55 o 
  -6  -7   7       10.59       12.17      1.72 o 
  -5  -7   7       48.58       43.74      2.46 o 
  -4  -7   7       18.57       14.73      2.19 o 
  -3  -7   7        0.18       -0.61      1.10 o 
  -2  -7   7        3.99        2.79      1.33 o 
  -1  -7   7       13.67       13.02      1.37 o 
   0  -7   7      135.77      138.20      3.85 o 
   1  -7   7       96.10       94.72      3.63 o 
   2  -7   7        9.96        9.89      1.67 o 
   3  -7   7        5.98        8.79      2.45 o 
   4  -7   7       30.17       42.72      3.42 o 
  -9  -6   7        4.85        7.22      1.68 o 
  -8  -6   7        5.13        6.66      1.66 o 
  -7  -6   7        1.22        2.15      1.04 o 
  -6  -6   7        0.09       -0.07      0.93 o 
  -5  -6   7        2.13        1.30      0.99 o 
  -4  -6   7       13.00        7.69      1.30 o 
  -3  -6   7       12.42       11.84      1.58 o 
  -2  -6   7        4.52        5.30      1.69 o 
  -1  -6   7       63.59       65.24      2.50 o 
   0  -6   7      145.43      144.99      3.93 o 
   1  -6   7       40.03       41.95      3.51 o 
   2  -6   7       44.53       40.61      2.48 o 
   3  -6   7       43.17       47.34      2.72 o 
   4  -6   7        5.85        6.48      1.95 o 
   5  -6   7        0.47        1.00      2.07 o 
  -9  -5   7        6.23        9.68      1.37 o 
  -8  -5   7        0.30        1.69      1.04 o 
  -7  -5   7        7.00        9.21      1.44 o 
  -6  -5   7        1.05        0.36      0.98 o 
  -5  -5   7       56.90       54.10      2.18 o 
  -4  -5   7       36.92       30.65      2.07 o 
  -3  -5   7        1.74        0.41      0.94 o 
  -2  -5   7        8.02        6.25      1.07 o 
  -1  -5   7       14.77       13.37      1.28 o 
   0  -5   7      725.15      734.73     15.14 o 
   1  -5   7       55.87       59.49      2.40 o 
   2  -5   7        0.00        0.40      1.21 o 
   3  -5   7        0.05        0.07      1.30 o 
   4  -5   7        0.28        0.70      1.28 o 
   5  -5   7       11.68       13.14      1.78 o 
   6  -5   7        0.00       -0.65      1.83 o 
 -10  -4   7        0.00       -0.50      2.29 o 
  -9  -4   7        1.23        3.69      1.63 o 
  -8  -4   7        1.68        2.68      1.10 o 
  -7  -4   7       36.45       37.85      2.31 o 
  -6  -4   7       36.15       39.15      2.03 o 
  -5  -4   7       32.79       29.63      1.66 o 
  -4  -4   7       24.83       21.99      1.45 o 
  -3  -4   7       83.17       83.03      2.75 o 
  -2  -4   7       13.91       14.69      1.69 o 
  -1  -4   7      179.13      181.43      6.03 o 
   0  -4   7      164.69      164.77      4.17 o 
   1  -4   7      102.84      105.24      3.14 o 
   2  -4   7      279.19      306.66      8.22 o 
   3  -4   7      145.73      163.79      5.07 o 
   4  -4   7        0.01       -0.96      1.23 o 
   5  -4   7       15.79       17.45      1.82 o 
   6  -4   7        0.32        0.66      1.27 o 
   7  -4   7        0.27        2.05      1.96 o 
 -10  -3   7        0.38        2.61      1.77 o 
  -9  -3   7        2.84        4.20      1.69 o 
  -8  -3   7        0.34        1.94      1.01 o 
  -7  -3   7        3.73        2.57      1.07 o 
  -6  -3   7       25.67       23.97      1.57 o 
  -5  -3   7        1.12        1.53      0.98 o 
  -4  -3   7        1.09       -0.01      0.98 o 
  -3  -3   7       27.21       31.93      1.68 o 
  -2  -3   7       31.34       32.92      1.67 o 
  -1  -3   7       20.59       24.01      1.41 o 
   0  -3   7      180.20      155.91      3.94 o 
   1  -3   7       45.71       48.79      2.06 o 
   2  -3   7       74.06       77.04      2.57 o 
   3  -3   7       68.07       71.38      4.24 o 
   4  -3   7       17.50       19.99      1.80 o 
   5  -3   7       71.91       83.45      3.99 o 
   6  -3   7       39.35       40.40      4.02 o 
   7  -3   7        0.07       -1.05      1.27 o 
   8  -3   7        3.69        1.61      2.11 o 
  -9  -2   7        0.30        0.85      1.61 o 
  -8  -2   7        0.00        1.42      1.70 o 
  -7  -2   7       30.78       27.19      1.68 o 
  -6  -2   7       61.32       62.35      2.38 o 
  -5  -2   7       88.63       88.61      2.87 o 
  -4  -2   7       42.54       34.71      2.06 o 
  -3  -2   7       11.04       11.96      1.13 o 
  -2  -2   7        2.32        2.40      0.91 o 
  -1  -2   7      367.70      372.48      7.98 o 
   0  -2   7        1.77       -0.14      0.80 o 
   1  -2   7        2.36        2.05      0.85 o 
   2  -2   7        0.59        0.16      0.78 o 
   3  -2   7       11.22        9.83      1.44 o 
   4  -2   7        0.16        0.08      1.21 o 
   5  -2   7        0.24        0.68      1.20 o 
   6  -2   7       13.54       10.58      1.60 o 
   7  -2   7       10.77        8.97      1.55 o 
   8  -2   7        0.26       -0.10      1.31 o 
   9  -2   7       11.39       11.01      2.76 o 
  -9  -1   7        2.31        2.97      1.71 o 
  -8  -1   7        0.06        1.23      1.54 o 
  -7  -1   7        8.18        7.25      1.65 o 
  -6  -1   7        0.07       -0.91      0.88 o 
  -5  -1   7       79.81       78.75      2.67 o 
  -4  -1   7       25.22       25.82      1.50 o 
  -3  -1   7      135.96      134.10      3.53 o 
  -2  -1   7      160.71      153.16      3.83 o 
  -1  -1   7        9.68       10.25      1.01 o 
   0  -1   7       22.88       30.12      1.74 o 
   1  -1   7       55.89       60.01      2.06 o 
   2  -1   7      113.38      116.95      3.12 o 
   3  -1   7        1.19       -0.09      1.03 o 
   4  -1   7        0.91       -0.54      1.08 o 
   5  -1   7        3.37        3.37      1.24 o 
   6  -1   7       16.92       11.12      1.58 o 
   7  -1   7        0.00       -1.09      1.34 o 
   8  -1   7        0.00        0.33      1.26 o 
   9  -1   7        3.63        4.70      1.56 o 
  -9   0   7        0.06        1.00      1.75 o 
  -8   0   7        1.24        2.95      1.66 o 
  -7   0   7       17.29       16.02      2.04 o 
  -6   0   7        0.24       -0.70      1.30 o 
  -5   0   7       16.69       16.32      1.28 o 
  -4   0   7      184.80      174.84      5.64 o 
  -3   0   7      302.13      296.98      6.58 o 
  -2   0   7       47.87       39.44      1.80 o 
  -1   0   7       63.21       64.56      2.11 o 
   0   0   7      118.56      101.23      2.80 o 
   1   0   7       99.07       87.09      2.88 o 
   2   0   7      717.49      758.84     15.29 o 
   3   0   7       38.11       44.58      2.30 o 
   4   0   7        4.23        1.26      1.51 o 
   5   0   7        0.00       -0.53      1.12 o 
   6   0   7        6.21        3.81      1.24 o 
   7   0   7       36.90       32.21      2.19 o 
   8   0   7        8.28        4.94      1.42 o 
   9   0   7        2.18        2.43      1.73 o 
  10   0   7        0.94       -1.61      1.41 o 
  -9   1   7        0.65        0.76      1.87 o 
  -8   1   7        4.50        3.24      1.70 o 
  -7   1   7        1.21        1.47      1.96 o 
  -6   1   7       67.90       57.68      3.19 o 
  -5   1   7       31.17       31.52      2.37 o 
  -4   1   7        0.01        0.58      0.85 o 
  -3   1   7        8.33        5.58      0.94 o 
  -2   1   7      454.96      454.48      9.55 o 
  -1   1   7       80.88       73.80      2.31 o 
   0   1   7       66.10       55.89      1.95 o 
   1   1   7        5.33        3.32      0.78 o 
   2   1   7        1.50        0.15      0.68 o 
   3   1   7       71.77       65.60      3.13 o 
   4   1   7       79.88       85.35      4.46 o 
   5   1   7       85.91       82.98      3.18 o 
   6   1   7       83.82       89.60      3.37 o 
   7   1   7        8.90        6.60      1.36 o 
   8   1   7        0.84        0.51      1.28 o 
   9   1   7       13.70       11.81      1.96 o 
  10   1   7        1.27        0.47      1.43 o 
  -8   2   7        4.11        2.76      1.75 o 
  -7   2   7       28.86       26.59      2.52 o 
  -6   2   7       60.00       63.78      3.41 o 
  -5   2   7        2.72        1.00      1.37 o 
  -4   2   7       17.90       19.21      2.01 o 
  -3   2   7       83.96       79.89      2.47 o 
  -2   2   7       10.15        8.91      0.94 o 
  -1   2   7        0.63        0.43      0.72 o 
   0   2   7       21.40       21.30      1.49 o 
   1   2   7       42.14       42.98      1.75 o 
   2   2   7      228.46      251.47      5.52 o 
   3   2   7        0.37        0.38      0.94 o 
   4   2   7        0.00       -0.46      1.09 o 
   5   2   7       60.11       64.61      2.74 o 
   6   2   7      417.34      401.27     10.16 o 
   7   2   7      290.84      285.87      7.67 o 
   8   2   7       25.61       24.92      1.94 o 
   9   2   7        5.85        4.45      1.38 o 
  10   2   7       31.10       26.09      2.16 o 
  -8   3   7        8.73       10.39      2.22 o 
  -7   3   7        4.28        0.05      1.71 o 
  -6   3   7       77.81       89.93      4.15 o 
  -5   3   7        0.01        1.40      1.41 o 
  -4   3   7        5.63        7.51      1.54 o 
  -3   3   7       10.93       11.80      1.59 o 
  -2   3   7       41.66       39.41      1.66 o 
  -1   3   7        2.06        0.87      0.76 o 
   0   3   7      100.73      112.60      2.98 o 
   1   3   7        0.81       -0.90      0.73 o 
   2   3   7       80.04       87.34      2.70 o 
   3   3   7        7.55        8.95      0.88 o 
   4   3   7       55.05       50.06      1.82 o 
   5   3   7        1.25        0.97      0.92 o 
   6   3   7      276.47      273.58      8.09 o 
   7   3   7       75.07       72.81      3.21 o 
   8   3   7       16.47       18.23      2.60 o 
   9   3   7       38.53       34.78      5.18 o 
  10   3   7       10.10       12.90      1.68 o 
  11   3   7        1.46        1.51      2.25 o 
  -7   4   7       12.94       13.55      2.42 o 
  -6   4   7       12.46        9.04      1.96 o 
  -5   4   7        0.02        0.33      1.46 o 
  -4   4   7        0.45       -0.87      1.23 o 
  -3   4   7        8.99        9.63      1.63 o 
  -2   4   7      111.79      109.11      4.01 o 
  -1   4   7       19.60       24.03      1.38 o 
   0   4   7        4.48        3.46      0.80 o 
   1   4   7        2.08        1.22      0.74 o 
   2   4   7      136.07      160.82      4.90 o 
   3   4   7      270.13      275.47      5.99 o 
   4   4   7       20.60       23.89      2.02 o 
   5   4   7        3.00        2.28      0.83 o 
   6   4   7      586.75      579.32     21.97 o 
   7   4   7       19.55       18.65      2.43 o 
   8   4   7       43.68       45.29      2.39 o 
   9   4   7       14.37       16.36      2.03 o 
  10   4   7       44.45       44.87      3.86 o 
  11   4   7        3.26        2.47      2.18 o 
  -7   5   7        3.64        1.07      5.61 o 
  -6   5   7        8.39        7.95      2.44 o 
  -5   5   7        4.42        5.15      1.78 o 
  -4   5   7        5.98        3.88      1.79 o 
  -3   5   7        0.15        0.20      1.24 o 
  -2   5   7      108.89      109.71      5.12 o 
  -1   5   7        1.08        1.25      1.14 o 
   0   5   7       16.29       16.65      1.08 o 
   1   5   7        0.05        0.60      0.60 o 
   2   5   7       44.19       44.25      2.35 o 
   3   5   7      172.48      180.57      4.22 o 
   4   5   7       21.84       22.39      1.21 o 
   5   5   7        0.00       -0.24      0.73 o 
   6   5   7       99.68      111.91      3.06 o 
   7   5   7       33.16       36.92      2.67 o 
   8   5   7       32.30       25.96      2.77 o 
   9   5   7        0.55        0.71      1.83 o 
  10   5   7       17.45       20.73      2.91 o 
  11   5   7        6.18        6.40      2.48 o 
  -6   6   7        0.49       -1.00      3.33 o 
  -5   6   7        0.01       -2.37      1.58 o 
  -4   6   7        1.95        1.68      1.48 o 
  -3   6   7        0.00       -0.28      1.38 o 
  -2   6   7        7.85        7.26      1.48 o 
  -1   6   7        0.89       -0.86      1.13 o 
   0   6   7        6.98        5.45      2.21 o 
   1   6   7        4.09        3.34      0.82 o 
   2   6   7       65.54       68.69      2.19 o 
   3   6   7       74.71       70.13      2.22 o 
   4   6   7       87.13       95.48      2.65 o 
   5   6   7        6.75        6.41      1.27 o 
   6   6   7       44.24       52.80      2.75 o 
   7   6   7       29.70       23.00      2.54 o 
   8   6   7       65.75       61.65      4.00 o 
   9   6   7        5.31        3.94      2.01 o 
  10   6   7       11.67       14.82      2.68 o 
  11   6   7        0.13       -2.98      1.99 o 
  -5   7   7        1.17       -1.61      3.89 o 
  -4   7   7       16.28       19.11      6.30 o 
  -3   7   7        5.84        4.80      1.59 o 
  -2   7   7        0.88        1.13      1.33 o 
  -1   7   7       17.89       20.95      2.43 o 
   0   7   7       15.92       18.95      1.69 o 
   1   7   7       24.34       27.18      2.47 o 
   2   7   7       57.07       63.09      2.16 o 
   3   7   7      114.85      127.53      4.32 o 
   4   7   7       58.94       58.30      2.88 o 
   5   7   7       35.26       36.73      2.33 o 
   6   7   7        1.17        2.34      1.14 o 
   7   7   7        3.64        3.75      1.29 o 
   8   7   7        0.65       -0.82      1.71 o 
   9   7   7       11.32        9.32      2.14 o 
  10   7   7        3.09        3.57      2.12 o 
  11   7   7        0.75        0.63      1.99 o 
  -4   8   7        6.44        5.39      1.86 o 
  -3   8   7        3.51        1.54      1.57 o 
  -2   8   7        1.25        0.20      1.65 o 
  -1   8   7        6.77        7.16      2.66 o 
   0   8   7        0.94        1.23      1.56 o 
   1   8   7        0.18       -2.07      1.84 o 
   2   8   7        1.26        1.00      1.90 o 
   3   8   7       19.91       18.57      1.70 o 
   4   8   7        7.19        8.15      1.43 o 
   5   8   7       13.50       14.44      1.66 o 
   6   8   7        2.25        0.51      1.20 o 
   7   8   7        7.81       11.88      1.61 o 
   8   8   7        0.43        0.35      1.76 o 
   9   8   7        0.01       -1.20      1.82 o 
  10   8   7        0.65       -1.12      1.97 o 
  11   8   7        0.36       -2.44      2.07 o 
  -3   9   7        0.04       -3.35      3.04 o 
  -2   9   7       13.11       19.70      3.05 o 
  -1   9   7        7.14        4.66      2.70 o 
   0   9   7       39.40       49.10      4.89 o 
   1   9   7       22.96       24.69      3.38 o 
   2   9   7       37.45       34.78      3.88 o 
   3   9   7        2.66        4.01      2.16 o 
   4   9   7        4.56        4.12      1.48 o 
   5   9   7       15.25       13.24      1.73 o 
   6   9   7        4.24        4.78      1.42 o 
   7   9   7        0.09        0.62      1.28 o 
   8   9   7        5.72        5.86      2.02 o 
   9   9   7        4.32       -0.50      1.93 o 
  10   9   7        2.55        1.13      2.24 o 
  -2  10   7        0.01       -2.27      2.68 o 
  -1  10   7        9.70       11.03      3.25 o 
   0  10   7        6.99        8.85      2.92 o 
   1  10   7        7.38        0.81      2.24 o 
   2  10   7        0.00        1.47      2.15 o 
   3  10   7       12.22       16.05      3.02 o 
   4  10   7       11.44       13.04      2.83 o 
   5  10   7       12.79       13.66      2.07 o 
   6  10   7        9.20       10.85      1.73 o 
   7  10   7        3.49        2.45      1.45 o 
   8  10   7        1.40        2.76      1.96 o 
   9  10   7        0.68        0.57      2.15 o 
  10  10   7        0.22       -2.11      2.12 o 
   0  11   7        7.09        2.73      2.77 o 
   1  11   7        0.00        0.58      2.43 o 
   2  11   7        0.09       -0.70      2.24 o 
   3  11   7        7.56        9.06      2.81 o 
   4  11   7       10.74       11.87      2.96 o 
   5  11   7        0.00        1.81      2.21 o 
   6  11   7        0.05        1.75      1.46 o 
   7  11   7        2.38        2.74      1.52 o 
   8  11   7        1.34        2.24      3.15 o 
   9  11   7        8.16        6.40      2.44 o 
   2  12   7        0.11        0.82      2.59 o 
   3  12   7        0.09        0.93      2.43 o 
   4  12   7        2.30        6.16      2.74 o 
   5  12   7        1.11        4.60      2.58 o 
   6  12   7        2.43        6.29      2.77 o 
   7  12   7        3.83        7.55      1.81 o 
  -6  -9   8        1.14        2.54      2.04 o 
  -5  -9   8        0.19       -0.68      3.39 o 
  -4  -9   8        0.12        0.00      1.67 o 
  -3  -9   8        4.16        6.36      1.90 o 
  -2  -9   8        1.57        3.92      2.34 o 
  -1  -9   8        0.01        1.34      2.29 o 
   0  -9   8        7.17        7.98      2.69 o 
  -7  -8   8        2.91        2.20      1.65 o 
  -6  -8   8        0.14       -1.38      1.74 o 
  -5  -8   8        1.40        1.85      1.46 o 
  -4  -8   8        3.55        2.07      1.51 o 
  -3  -8   8        4.55        6.54      1.46 o 
  -2  -8   8        0.05        1.03      1.35 o 
  -1  -8   8        2.13        2.99      1.16 o 
   0  -8   8       16.87       17.26      1.89 o 
   1  -8   8        3.77        4.40      1.58 o 
   2  -8   8        2.40        2.91      1.63 o 
  -8  -7   8       16.41       18.97      2.13 o 
  -7  -7   8        1.63        3.35      2.80 o 
  -6  -7   8        9.79        9.15      1.65 o 
  -5  -7   8        2.81        1.91      1.06 o 
  -4  -7   8        0.49        0.89      1.12 o 
  -3  -7   8        0.80        1.98      1.05 o 
  -2  -7   8        2.00        2.06      1.15 o 
  -1  -7   8        6.58        5.87      1.57 o 
   0  -7   8        2.65        1.87      1.12 o 
   1  -7   8        1.43        1.65      1.44 o 
   2  -7   8        0.05        0.50      1.44 o 
   3  -7   8        6.25       10.99      1.86 o 
   4  -7   8        2.23        1.67      1.58 o 
  -9  -6   8        3.71        5.65      2.28 o 
  -8  -6   8        2.93        4.62      1.88 o 
  -7  -6   8        1.24        1.64      1.09 o 
  -6  -6   8        5.65        8.58      1.58 o 
  -5  -6   8        0.21        0.76      1.00 o 
  -4  -6   8       55.04       47.91      2.69 o 
  -3  -6   8        0.18        0.20      1.25 o 
  -2  -6   8        1.03        0.99      1.64 o 
  -1  -6   8        7.53        6.88      1.25 o 
   0  -6   8       30.36       28.92      1.78 o 
   1  -6   8        0.36       -0.54      1.58 o 
   2  -6   8       15.26       15.03      1.89 o 
   3  -6   8        0.06       -0.18      1.36 o 
   4  -6   8        6.38       11.04      2.63 o 
   5  -6   8        6.36        4.76      1.65 o 
  -9  -5   8        4.16        3.40      1.40 o 
  -8  -5   8       13.36       17.85      1.60 o 
  -7  -5   8        7.74        7.13      1.23 o 
  -6  -5   8        1.58        1.18      1.02 o 
  -5  -5   8        0.20        0.66      1.38 o 
  -4  -5   8        1.50        1.75      1.04 o 
  -3  -5   8        0.04       -0.40      0.90 o 
  -2  -5   8       37.69       36.56      1.92 o 
  -1  -5   8       49.25       47.02      2.21 o 
   0  -5   8       11.55       12.18      1.31 o 
   1  -5   8       59.29       64.44      2.52 o 
   2  -5   8      135.71      128.35      4.44 o 
   3  -5   8        0.02        0.11      1.30 o 
   4  -5   8       13.19       14.37      2.66 o 
   5  -5   8        8.68       13.10      1.81 o 
   6  -5   8        1.98        0.58      1.48 o 
  -9  -4   8        5.50        8.55      3.47 o 
  -8  -4   8        7.95        8.09      1.30 o 
  -7  -4   8        1.51        1.99      1.04 o 
  -6  -4   8        0.36        0.05      1.00 o 
  -5  -4   8       34.85       32.96      1.86 o 
  -4  -4   8       69.49       55.61      2.25 o 
  -3  -4   8        7.78       10.04      1.20 o 
  -2  -4   8       16.53       11.17      1.90 o 
  -1  -4   8       10.56        7.20      1.15 o 
   0  -4   8      127.32      134.09      3.70 o 
   1  -4   8       65.92       65.42      2.49 o 
   2  -4   8        5.48        9.24      2.44 o 
   3  -4   8       67.99       69.47      3.12 o 
   4  -4   8       20.38       19.45      2.73 o 
   5  -4   8        7.78        9.56      1.62 o 
   6  -4   8        3.11        2.72      1.43 o 
   7  -4   8        0.62        1.97      1.49 o 
  -9  -3   8        0.62        0.59      2.84 o 
  -8  -3   8        0.08        0.74      1.81 o 
  -7  -3   8       12.05       10.04      1.28 o 
  -6  -3   8        2.39        1.12      1.03 o 
  -5  -3   8       89.52       83.03      2.83 o 
  -4  -3   8        3.54        4.06      1.08 o 
  -3  -3   8       12.05       12.00      1.28 o 
  -2  -3   8       73.14       69.65      2.53 o 
  -1  -3   8      124.35      121.88      3.42 o 
   0  -3   8       65.17       60.45      2.38 o 
   1  -3   8      334.41      328.74      7.30 o 
   2  -3   8      104.98      106.81      3.86 o 
   3  -3   8       40.24       50.24      6.38 o 
   4  -3   8        8.77        5.97      1.98 o 
   5  -3   8       23.84       26.51      2.70 o 
   6  -3   8       28.23       23.46      2.38 o 
   7  -3   8        0.90        1.89      1.46 o 
   8  -3   8        6.26        5.35      2.37 o 
  -9  -2   8        6.37        8.97      2.02 o 
  -8  -2   8        3.39        2.90      1.60 o 
  -7  -2   8        0.36        0.03      1.40 o 
  -6  -2   8       31.62       27.31      1.66 o 
  -5  -2   8       22.85       21.76      1.51 o 
  -4  -2   8        5.08        4.21      1.09 o 
  -3  -2   8       12.35       10.88      1.25 o 
  -2  -2   8        5.41        4.87      1.03 o 
  -1  -2   8        0.67        1.40      0.93 o 
   0  -2   8      161.70      167.87      4.20 o 
   1  -2   8      161.60      168.80      4.23 o 
   2  -2   8       47.11       46.39      2.32 o 
   3  -2   8       59.55       60.13      2.88 o 
   4  -2   8       12.56       13.43      1.80 o 
   5  -2   8        8.50        4.25      1.40 o 
   6  -2   8        6.35        8.05      1.65 o 
   7  -2   8        1.39        1.89      1.41 o 
   8  -2   8        3.03        2.39      2.21 o 
  -9  -1   8        0.69        1.86      1.82 o 
  -8  -1   8        0.10       -1.86      1.50 o 
  -7  -1   8        3.70        3.28      1.58 o 
  -6  -1   8        0.92       -2.01      1.34 o 
  -5  -1   8      231.46      244.42      5.80 o 
  -4  -1   8        5.32        7.35      1.16 o 
  -3  -1   8      225.36      206.29      4.97 o 
  -2  -1   8        0.53        0.19      0.90 o 
  -1  -1   8      147.38      144.09      3.76 o 
   0  -1   8      249.03      258.46      6.85 o 
   1  -1   8       80.56       78.95      2.51 o 
   2  -1   8       54.83       57.36      2.13 o 
   3  -1   8        3.48        3.69      1.95 o 
   4  -1   8        6.77        1.43      1.24 o 
   5  -1   8        8.00        4.22      1.27 o 
   6  -1   8       57.53       50.38      2.80 o 
   7  -1   8       21.16       22.08      1.97 o 
   8  -1   8       35.84       36.38      2.48 o 
   9  -1   8        0.42       -1.13      1.43 o 
  -9   0   8        1.12        2.18      1.93 o 
  -8   0   8        1.36        0.57      1.64 o 
  -7   0   8        0.16        1.37      1.49 o 
  -6   0   8        1.34       -0.50      1.38 o 
  -5   0   8        0.32        0.32      0.92 o 
  -4   0   8       87.60       88.74      2.85 o 
  -3   0   8       48.01       53.30      2.64 o 
  -2   0   8       36.55       29.71      1.62 o 
  -1   0   8       31.29       31.20      1.57 o 
   0   0   8        0.62        0.88      0.88 o 
   1   0   8       17.06       16.36      1.19 o 
   2   0   8       16.74       17.11      1.19 o 
   3   0   8       23.75       22.45      1.72 o 
   4   0   8       11.69       10.64      1.45 o 
   5   0   8       24.73       19.46      2.05 o 
   6   0   8        9.03        9.57      1.48 o 
   7   0   8       11.87        8.34      1.49 o 
   8   0   8       14.34       12.95      2.02 o 
   9   0   8        3.48        0.88      1.32 o 
  -8   1   8        0.62        0.23      1.64 o 
  -7   1   8        3.70        3.03      1.69 o 
  -6   1   8        0.05       -0.01      1.51 o 
  -5   1   8       28.39       28.00      4.00 o 
  -4   1   8        0.18        0.02      2.00 o 
  -3   1   8       66.00       56.50      2.23 o 
  -2   1   8       71.21       66.75      2.38 o 
  -1   1   8       36.97       33.61      1.70 o 
   0   1   8       78.26       78.88      2.53 o 
   1   1   8       60.52       63.94      2.30 o 
   2   1   8       32.14       33.46      2.70 o 
   3   1   8       29.44       37.93      1.80 o 
   4   1   8        7.70        8.08      1.30 o 
   5   1   8        4.16        5.59      1.35 o 
   6   1   8       11.40        7.61      2.03 o 
   7   1   8       20.99       19.30      1.77 o 
   8   1   8        1.24        0.49      1.40 o 
   9   1   8        4.50        7.28      2.49 o 
  10   1   8        5.10        4.83      1.62 o 
  -8   2   8        1.23       -0.79      1.83 o 
  -7   2   8        4.72        6.81      1.83 o 
  -6   2   8       11.37       10.12      1.93 o 
  -5   2   8        0.16       -0.43      1.33 o 
  -4   2   8       12.04       13.23      2.36 o 
  -3   2   8       62.88       69.06      3.31 o 
  -2   2   8       31.88       37.76      3.04 o 
  -1   2   8        3.28        3.89      1.20 o 
   0   2   8        0.02        0.45      0.82 o 
   1   2   8       18.51       17.73      1.19 o 
   2   2   8       10.08       12.98      1.12 o 
   3   2   8        1.06        0.80      0.79 o 
   4   2   8        7.70        8.28      1.23 o 
   5   2   8      233.26      239.87      6.63 o 
   6   2   8        0.78        1.02      1.21 o 
   7   2   8       24.03       17.57      1.71 o 
   8   2   8        1.68       -0.35      1.20 o 
   9   2   8        3.56        4.15      1.73 o 
  10   2   8        6.26        7.46      1.68 o 
  -7   3   8        1.06        1.22      1.73 o 
  -6   3   8        9.53        9.93      3.79 o 
  -5   3   8       12.26       12.28      1.94 o 
  -4   3   8        1.93        2.05      1.42 o 
  -3   3   8       36.10       39.24      2.50 o 
  -2   3   8      151.96      155.80      5.18 o 
  -1   3   8        1.06        2.11      0.86 o 
   0   3   8        1.08        0.66      0.83 o 
   1   3   8        4.92        6.25      0.94 o 
   2   3   8        7.56        7.87      0.96 o 
   3   3   8        3.47        4.12      0.92 o 
   4   3   8       13.13       11.91      1.08 o 
   5   3   8       12.45       18.82      2.26 o 
   6   3   8       85.44       97.78      3.99 o 
   7   3   8        0.70       -0.34      1.12 o 
   8   3   8        4.05        2.99      1.26 o 
   9   3   8        0.34        0.79      1.24 o 
  10   3   8        1.54        2.29      1.40 o 
  -7   4   8       15.73       15.17      2.37 o 
  -6   4   8        8.66        5.87      2.33 o 
  -5   4   8        0.02       -2.10      1.40 o 
  -4   4   8        4.14        4.39      1.85 o 
  -3   4   8        4.94        4.79      1.50 o 
  -2   4   8        2.29        1.10      1.26 o 
  -1   4   8        0.53        1.29      0.87 o 
   0   4   8        3.36        4.86      1.00 o 
   1   4   8       18.73       17.67      1.21 o 
   2   4   8       57.92       51.52      2.93 o 
   3   4   8       28.72       38.70      2.39 o 
   4   4   8        3.37        3.10      0.81 o 
   5   4   8        0.25        0.36      1.08 o 
   6   4   8       82.89       87.45      4.85 o 
   7   4   8        0.67        0.90      1.14 o 
   8   4   8        5.00        4.53      1.30 o 
   9   4   8        8.95        7.38      2.10 o 
  10   4   8        0.02       -2.20      1.75 o 
  11   4   8       10.20        9.45      2.65 o 
  -6   5   8       27.17       26.08      4.28 o 
  -5   5   8       14.74       18.17      2.52 o 
  -4   5   8        0.30       -1.35      1.46 o 
  -3   5   8       28.79       22.90      2.14 o 
  -2   5   8       73.67       78.13      3.44 o 
  -1   5   8        0.11        0.17      1.14 o 
   0   5   8        8.84        9.15      1.06 o 
   1   5   8       24.74       24.73      1.37 o 
   2   5   8       11.03       10.36      1.04 o 
   3   5   8        2.23        2.07      1.27 o 
   4   5   8       55.20       50.13      2.02 o 
   5   5   8       37.00       41.26      4.57 o 
   6   5   8       14.10       13.18      1.42 o 
   7   5   8      146.74      159.56      4.78 o 
   8   5   8        1.39       -0.46      1.76 o 
   9   5   8        1.55        1.21      1.90 o 
  10   5   8        0.71        0.49      2.03 o 
  11   5   8        4.51        3.07      2.39 o 
  -5   6   8        3.47        1.57      2.51 o 
  -4   6   8        0.49       -0.41      2.60 o 
  -3   6   8        6.59        6.52      1.63 o 
  -2   6   8        3.64        4.33      1.48 o 
  -1   6   8        3.49        4.49      1.38 o 
   0   6   8       41.27       49.21      3.80 o 
   1   6   8       23.53       23.20      1.37 o 
   2   6   8       18.34       21.84      1.73 o 
   3   6   8       55.47       53.28      2.75 o 
   4   6   8        3.42        1.95      1.05 o 
   5   6   8       99.48      106.81      3.98 o 
   6   6   8      134.88      138.91      6.47 o 
   7   6   8        9.94        6.78      1.98 o 
   8   6   8        1.06       -0.66      1.78 o 
   9   6   8        1.34        0.87      1.96 o 
  10   6   8        0.04        0.54      2.06 o 
  11   6   8       11.59       16.91      3.06 o 
  -5   7   8        0.72       -0.97      3.23 o 
  -4   7   8        0.57       -1.17      1.68 o 
  -3   7   8        4.43        1.29      2.16 o 
  -2   7   8        7.71        6.75      2.01 o 
  -1   7   8        0.02        1.20      1.29 o 
   0   7   8       31.87       23.84      6.52 o 
   1   7   8       17.18       23.20      1.78 o 
   2   7   8        3.21        4.92      1.12 o 
   3   7   8       22.34       22.84      2.53 o 
   4   7   8      163.41      163.59      5.30 o 
   5   7   8       13.35       12.52      2.10 o 
   6   7   8       24.61       23.26      2.90 o 
   7   7   8      118.02      109.37      5.54 o 
   8   7   8       21.03       17.89      2.66 o 
   9   7   8        3.34        5.52      2.23 o 
  10   7   8        4.42        4.31      2.17 o 
  11   7   8        0.00       -1.26      2.27 o 
  -4   8   8        0.52        0.32      3.19 o 
  -3   8   8       12.94       10.26      1.98 o 
  -2   8   8        0.70       -1.82      1.35 o 
  -1   8   8        0.93       -0.02      1.18 o 
   0   8   8       31.87       36.02      2.42 o 
   1   8   8        0.08       -0.87      2.03 o 
   2   8   8       62.81       62.85      4.90 o 
   3   8   8        4.12        5.90      1.35 o 
   4   8   8        0.31       -0.27      1.22 o 
   5   8   8       47.53       49.01      2.77 o 
   6   8   8       18.83       22.42      2.65 o 
   7   8   8        2.45        0.65      1.89 o 
   8   8   8       11.96        8.48      2.16 o 
   9   8   8        4.43        2.64      1.95 o 
  10   8   8        1.78        3.11      2.34 o 
  -2   9   8        0.15       -2.06      2.68 o 
  -1   9   8        2.05        1.56      2.70 o 
   0   9   8        0.71        0.45      2.39 o 
   1   9   8       34.66       44.02      4.72 o 
   2   9   8       31.76       24.12      3.41 o 
   3   9   8       47.37       49.03      4.60 o 
   4   9   8       60.56       66.79      3.20 o 
   5   9   8       11.21       11.10      1.64 o 
   6   9   8        7.49        6.42      1.54 o 
   7   9   8        5.95        6.35      2.18 o 
   8   9   8       11.09        7.88      2.26 o 
   9   9   8        8.63       11.78      2.56 o 
  10   9   8        2.36       -0.89      2.20 o 
  -1  10   8       18.73       16.18      3.74 o 
   0  10   8        0.26       -3.11      2.30 o 
   1  10   8        2.16        1.12      2.38 o 
   2  10   8        9.50        2.25      2.37 o 
   3  10   8        1.47        2.96      2.37 o 
   4  10   8        0.03        1.55      2.11 o 
   5  10   8        0.14        1.03      1.36 o 
   6  10   8        4.14        3.94      1.52 o 
   7  10   8        0.49        0.06      1.40 o 
   8  10   8        2.35        1.63      1.99 o 
   9  10   8        2.00        3.21      2.29 o 
   1  11   8        2.45        1.02      2.59 o 
   2  11   8        4.77        3.51      2.73 o 
   3  11   8        2.00        1.58      2.44 o 
   4  11   8        0.35       -1.25      2.15 o 
   5  11   8        0.70        1.46      2.22 o 
   6  11   8        0.24        0.40      1.48 o 
   7  11   8        1.98        3.60      1.70 o 
   8  11   8        4.99        5.46      2.44 o 
   4  12   8        0.05        0.67      2.54 o 
   5  12   8        4.10        2.82      2.67 o 
   6  12   8        4.96        5.15      2.78 o 
  -4  -9   9        0.03        0.11      1.50 o 
  -3  -9   9        9.41       12.24      1.99 o 
  -2  -9   9        7.71       10.78      2.79 o 
  -6  -8   9        3.73        5.38      4.05 o 
  -5  -8   9        1.62        0.73      1.44 o 
  -4  -8   9        3.92        3.99      2.64 o 
  -3  -8   9        6.26        8.32      1.63 o 
  -2  -8   9        0.14        0.47      1.13 o 
  -1  -8   9       14.77       16.82      2.00 o 
   0  -8   9        2.00       -0.25      1.46 o 
   1  -8   9        0.76        2.37      1.64 o 
  -7  -7   9       10.07       14.33      1.99 o 
  -6  -7   9        7.29        7.40      1.73 o 
  -5  -7   9        1.06        2.34      1.09 o 
  -4  -7   9        0.01        2.05      1.33 o 
  -3  -7   9        5.67        4.09      1.18 o 
  -2  -7   9       21.85       22.24      1.65 o 
  -1  -7   9        4.74        5.39      1.17 o 
   0  -7   9        0.37        0.42      1.34 o 
   1  -7   9        0.64        2.99      1.48 o 
   2  -7   9        1.66        1.54      1.59 o 
   3  -7   9        0.30        1.86      1.67 o 
  -8  -6   9        6.43        8.52      1.84 o 
  -7  -6   9        6.69        8.23      1.36 o 
  -6  -6   9        0.78       -0.16      1.03 o 
  -5  -6   9        2.68        3.07      1.10 o 
  -4  -6   9        3.93        4.82      1.61 o 
  -3  -6   9        9.08        6.33      1.23 o 
  -2  -6   9        1.37        1.00      1.07 o 
  -1  -6   9        6.61        6.25      1.26 o 
   0  -6   9       39.60       39.02      4.24 o 
   1  -6   9        0.10        0.31      1.39 o 
   2  -6   9       20.82       18.14      2.00 o 
   3  -6   9        3.62        3.38      1.57 o 
   4  -6   9        2.95        2.24      1.67 o 
  -8  -5   9        4.31        7.30      1.39 o 
  -7  -5   9        3.53        5.42      1.25 o 
  -6  -5   9        4.00        4.27      1.45 o 
  -5  -5   9       10.89       10.75      1.36 o 
  -4  -5   9        2.12        1.54      1.11 o 
  -3  -5   9       46.31       39.75      2.32 o 
  -2  -5   9       23.41       22.71      1.62 o 
  -1  -5   9       16.38       17.69      1.52 o 
   0  -5   9        8.60       10.06      1.29 o 
   1  -5   9      221.79      220.33      6.64 o 
   2  -5   9       18.53       19.75      2.04 o 
   3  -5   9       14.00       15.41      1.89 o 
   4  -5   9        0.50        1.62      1.46 o 
   5  -5   9        3.03        5.11      1.73 o 
  -8  -4   9        0.10        1.13      1.24 o 
  -7  -4   9       10.67       12.43      1.45 o 
  -6  -4   9        3.48        2.81      1.14 o 
  -5  -4   9        2.92        2.13      1.09 o 
  -4  -4   9        0.00       -1.15      1.02 o 
  -3  -4   9       39.40       36.88      2.00 o 
  -2  -4   9        0.11       -0.90      1.06 o 
  -1  -4   9       69.93       72.24      2.63 o 
   0  -4   9       51.74       58.14      2.41 o 
   1  -4   9        0.58       -0.06      1.29 o 
   2  -4   9       42.78       44.95      2.75 o 
   3  -4   9        0.05        1.07      2.28 o 
   4  -4   9       68.20       65.65      3.24 o 
   5  -4   9        0.22        0.83      1.39 o 
   6  -4   9        1.15       -2.41      2.04 o 
  -8  -3   9        1.86        3.87      1.67 o 
  -7  -3   9        0.15        0.06      1.03 o 
  -6  -3   9        7.49        6.73      1.19 o 
  -5  -3   9        9.09        7.81      1.19 o 
  -4  -3   9       23.04       20.28      1.51 o 
  -3  -3   9       59.02       54.21      2.30 o 
  -2  -3   9       52.83       50.20      3.30 o 
  -1  -3   9        7.63        8.87      1.25 o 
   0  -3   9       24.90       23.77      1.58 o 
   1  -3   9      311.50      310.01      7.05 o 
   2  -3   9       33.01       31.64      2.19 o 
   3  -3   9        0.17        0.26      1.28 o 
   4  -3   9        5.06        8.42      1.87 o 
   5  -3   9       14.05       10.17      1.63 o 
   6  -3   9        4.13        2.39      2.15 o 
   7  -3   9        3.57        3.58      1.55 o 
  -8  -2   9        0.02       -1.86      1.45 o 
  -7  -2   9        0.81        1.58      1.84 o 
  -6  -2   9        0.13        0.61      0.98 o 
  -5  -2   9        7.08        3.76      1.13 o 
  -4  -2   9      108.01      108.31      3.31 o 
  -3  -2   9        1.98        1.41      1.06 o 
  -2  -2   9       19.01       16.01      1.39 o 
  -1  -2   9       68.40       66.00      2.53 o 
   0  -2   9      105.12      109.82      3.24 o 
   1  -2   9        0.01        0.29      1.00 o 
   2  -2   9      285.20      291.86      7.89 o 
   3  -2   9        8.66       11.46      1.65 o 
   4  -2   9       73.96       69.92      3.11 o 
   5  -2   9        4.47        4.74      1.60 o 
   6  -2   9        1.34        1.99      1.90 o 
   7  -2   9        0.14       -0.17      1.35 o 
   8  -2   9        1.33        1.41      2.01 o 
  -8  -1   9        5.09       10.79      1.98 o 
  -7  -1   9        0.37        0.84      1.49 o 
  -6  -1   9        4.17        4.88      1.66 o 
  -5  -1   9      106.85      110.85      3.37 o 
  -4  -1   9       16.19       14.82      1.38 o 
  -3  -1   9       11.33       12.14      1.33 o 
  -2  -1   9       19.82       19.73      1.48 o 
  -1  -1   9        3.04        1.52      1.05 o 
   0  -1   9       41.63       45.56      2.64 o 
   1  -1   9        2.13        3.23      1.04 o 
   2  -1   9        5.60        5.60      1.07 o 
   3  -1   9       99.57       97.56      4.08 o 
   4  -1   9        5.26        4.33      1.36 o 
   5  -1   9       38.79       35.32      4.48 o 
   6  -1   9        0.01       -0.72      1.87 o 
   7  -1   9        2.76        2.50      1.42 o 
   8  -1   9        0.91       -0.78      1.43 o 
  -8   0   9        2.18        1.19      1.86 o 
  -7   0   9        1.32        0.53      1.53 o 
  -6   0   9        0.39        0.56      1.49 o 
  -5   0   9       27.55       26.35      2.61 o 
  -4   0   9      122.58      131.69      4.28 o 
  -3   0   9      280.54      258.25      6.02 o 
  -2   0   9       27.20       27.31      2.24 o 
  -1   0   9       77.39       74.72      2.54 o 
   0   0   9      233.82      238.67      5.56 o 
   1   0   9        2.19        2.59      1.01 o 
   2   0   9       78.26       80.38      2.65 o 
   3   0   9        3.94        5.39      1.39 o 
   4   0   9        1.63        2.15      1.31 o 
   5   0   9        2.81        1.91      1.25 o 
   6   0   9        2.50        2.33      1.37 o 
   7   0   9        0.04        2.51      1.92 o 
   8   0   9       19.06       17.94      3.61 o 
   9   0   9        1.73        0.82      1.51 o 
  -8   1   9        0.83        2.54      3.31 o 
  -7   1   9        1.45        1.04      1.55 o 
  -6   1   9        0.31        1.37      1.69 o 
  -5   1   9       20.18       18.79      2.07 o 
  -4   1   9        1.86        4.18      1.49 o 
  -3   1   9      122.38      124.17      3.49 o 
  -2   1   9        0.25        0.13      1.10 o 
  -1   1   9       29.28       25.24      1.58 o 
   0   1   9       26.75       26.67      1.55 o 
   1   1   9       87.35       97.82      2.98 o 
   2   1   9       12.31        8.70      1.16 o 
   3   1   9       87.14       83.34      3.26 o 
   4   1   9        6.01        7.35      1.42 o 
   5   1   9        8.97       11.36      1.85 o 
   6   1   9       34.95       31.42      2.13 o 
   7   1   9       15.02       12.07      1.66 o 
   8   1   9        1.26        0.86      1.29 o 
   9   1   9        2.26        3.11      1.45 o 
  -7   2   9        9.45        8.37      1.99 o 
  -6   2   9        0.04       -2.15      1.65 o 
  -5   2   9       11.59       12.67      1.92 o 
  -4   2   9        2.07        1.95      2.18 o 
  -3   2   9       77.81       73.71      3.44 o 
  -2   2   9       13.56       12.11      1.24 o 
  -1   2   9        9.81        7.79      1.14 o 
   0   2   9      102.13      111.40      3.88 o 
   1   2   9       26.73       27.13      1.76 o 
   2   2   9       20.16       20.11      1.56 o 
   3   2   9       12.48       10.75      1.17 o 
   4   2   9        0.00        0.41      1.07 o 
   5   2   9       53.18       52.49      2.54 o 
   6   2   9       38.83       36.40      6.17 o 
   7   2   9        7.65        6.09      1.44 o 
   8   2   9        5.20        5.89      1.44 o 
   9   2   9        4.01        3.76      1.86 o 
  10   2   9        0.41       -0.29      1.47 o 
  -7   3   9        0.21       -1.96      1.81 o 
  -6   3   9        1.86        1.12      1.59 o 
  -5   3   9       10.80       11.22      2.33 o 
  -4   3   9        0.32        0.38      1.38 o 
  -3   3   9       12.97       13.02      1.83 o 
  -2   3   9        1.25       -0.03      1.34 o 
  -1   3   9        5.33        5.53      1.09 o 
   0   3   9        4.57        3.91      1.01 o 
   1   3   9       72.51       71.33      2.51 o 
   2   3   9        5.56        5.04      1.12 o 
   3   3   9        0.99        2.00      0.94 o 
   4   3   9       22.05       24.24      1.79 o 
   5   3   9       92.39       93.81      3.82 o 
   6   3   9        4.66        4.12      1.28 o 
   7   3   9        1.27       -0.59      1.19 o 
   8   3   9        0.01       -0.74      1.25 o 
   9   3   9        2.76        1.05      1.47 o 
  10   3   9       13.96       11.41      2.68 o 
  -6   4   9        0.01       -2.60      1.73 o 
  -5   4   9        0.11       -2.16      1.44 o 
  -4   4   9        9.83        8.66      1.81 o 
  -3   4   9       12.35       10.80      1.99 o 
  -2   4   9        3.53        1.35      1.32 o 
  -1   4   9       10.25       12.85      1.66 o 
   0   4   9       26.69       27.11      1.55 o 
   1   4   9      110.92      117.58      3.31 o 
   2   4   9        0.08       -1.19      0.88 o 
   3   4   9       27.03       29.96      1.65 o 
   4   4   9       19.90       19.89      1.37 o 
   6   4   9      212.84      199.52      8.33 o 
   8   4   9        0.82       -0.18      0.54 o 
   9   4   9        7.08        8.87      2.45 o 
  10   4   9        0.05       -0.50      2.01 o 
  -6   5   9        0.62        0.34      3.89 o 
  -5   5   9       10.61        9.44      2.59 o 
  -4   5   9        6.12        4.53      3.98 o 
  -3   5   9        2.99        2.63      2.01 o 
  -2   5   9        7.38       10.77      5.13 o 
  -1   5   9        9.37        7.54      1.52 o 
   0   5   9        5.41        7.32      1.42 o 
   1   5   9       54.89       62.55      2.29 o 
   2   5   9       24.68       20.48      2.30 o 
   3   5   9        0.47       -0.81      1.72 o 
   4   5   9        1.74       -0.83      0.87 o 
   5   5   9        6.47        6.26      1.24 o 
   6   5   9       30.22       37.92      3.74 o 
   7   5   9       98.29       99.65      3.62 o 
   8   5   9        1.16       -0.37      1.82 o 
   9   5   9        6.21        7.38      2.35 o 
  10   5   9        5.40        4.83      2.42 o 
  -5   6   9        0.13       -3.22      3.76 o 
  -4   6   9        2.11        0.83      2.44 o 
  -3   6   9        6.40        4.78      1.72 o 
  -2   6   9       24.62       27.72      2.33 o 
  -1   6   9        6.80        5.60      1.49 o 
   0   6   9        2.92        1.47      1.26 o 
   1   6   9        0.00       -0.90      0.60 o 
   2   6   9       64.46       70.72      2.47 o 
   3   6   9        2.19        2.71      0.95 o 
   4   6   9        3.27        1.42      0.85 o 
   5   6   9        0.95        1.03      1.22 o 
   6   6   9       12.18       10.93      2.12 o 
   7   6   9       11.68       10.10      2.20 o 
   8   6   9        1.17        0.82      1.79 o 
   9   6   9        1.96       -0.07      1.95 o 
  10   6   9        6.48        8.76      2.48 o 
  -4   7   9        3.46        2.50      4.43 o 
  -3   7   9        2.28        2.46      1.70 o 
  -2   7   9       11.74       13.43      2.91 o 
  -1   7   9        0.00       -0.10      1.35 o 
   0   7   9        2.57        2.15      1.22 o 
   1   7   9       21.27       19.49      3.71 o 
   2   7   9        3.06        2.70      1.20 o 
   3   7   9        1.91        2.16      1.29 o 
   4   7   9       18.78       16.19      1.72 o 
   5   7   9        7.02        8.30      1.51 o 
   6   7   9       11.96       14.82      2.50 o 
   7   7   9       33.17       30.14      3.14 o 
   8   7   9        0.51        0.38      1.88 o 
   9   7   9        0.08       -0.65      1.99 o 
  10   7   9        0.15       -1.37      1.97 o 
  -3   8   9        0.76       -1.12      4.16 o 
  -2   8   9        0.85       -0.68      1.73 o 
  -1   8   9        1.00        2.46      1.47 o 
   0   8   9        4.64        6.02      1.70 o 
   1   8   9       31.54       37.09      4.27 o 
   2   8   9       12.36       13.30      2.94 o 
   3   8   9        1.57        2.11      1.32 o 
   4   8   9        0.39        0.46      1.34 o 
   5   8   9       56.05       58.18      3.16 o 
   6   8   9       20.90       21.01      2.04 o 
   7   8   9        3.46        1.30      2.01 o 
   8   8   9        0.97        0.66      2.10 o 
   9   8   9        0.00       -2.23      1.82 o 
  10   8   9        3.97        1.72      2.43 o 
  -2   9   9        8.14        4.15      3.39 o 
  -1   9   9        4.09        2.20      2.89 o 
   0   9   9        0.00        0.30      2.60 o 
   1   9   9        5.77        2.45      2.69 o 
   2   9   9        7.45        7.48      2.76 o 
   3   9   9       11.08       11.67      2.84 o 
   4   9   9        4.99        5.76      1.78 o 
   5   9   9       10.28       10.59      1.73 o 
   6   9   9       56.45       70.44      3.41 o 
   7   9   9        0.00       -2.49      1.66 o 
   8   9   9        0.89        0.16      2.01 o 
   9   9   9        0.09       -0.91      2.12 o 
   0  10   9        5.45        4.35      3.14 o 
   1  10   9        3.98        2.27      2.76 o 
   2  10   9        1.27        0.83      2.55 o 
   3  10   9        0.07       -2.19      2.20 o 
   4  10   9        1.32        0.16      2.31 o 
   5  10   9        2.90        1.29      1.51 o 
   6  10   9        6.57        4.46      1.62 o 
   7  10   9        4.38        5.26      3.23 o 
   8  10   9        0.59       -3.03      2.02 o 
   9  10   9        0.22       -2.94      1.96 o 
   2  11   9        0.02       -1.25      2.64 o 
   3  11   9        1.47        1.17      2.65 o 
   4  11   9        0.04        2.19      2.56 o 
   5  11   9        0.80        1.83      2.53 o 
   6  11   9        3.55        2.42      2.46 o 
   7  11   9        0.45        0.53      1.60 o 
  -4  -8  10        0.02       -0.36      1.45 o 
  -3  -8  10        0.01        1.86      2.11 o 
  -2  -8  10        3.93        4.66      1.37 o 
  -1  -8  10        4.16        4.92      2.33 o 
  -6  -7  10        0.01        1.48      1.63 o 
  -5  -7  10        0.07        1.60      1.28 o 
  -4  -7  10        0.66        1.75      2.24 o 
  -3  -7  10        8.14        9.61      1.47 o 
  -2  -7  10        3.50        4.84      1.28 o 
  -1  -7  10        1.78        2.60      1.50 o 
   0  -7  10       30.57       27.79      2.37 o 
   1  -7  10        1.17        0.27      1.59 o 
   2  -7  10        4.09        2.87      1.88 o 
  -7  -6  10        0.43        0.85      1.21 o 
  -6  -6  10        2.03        4.27      1.53 o 
  -5  -6  10        2.50        2.30      1.16 o 
  -4  -6  10        0.49       -0.47      1.80 o 
  -3  -6  10        0.02        0.71      1.10 o 
  -2  -6  10        2.37        2.69      1.18 o 
  -1  -6  10        0.37        1.35      0.77 o 
   0  -6  10        0.91        0.00      1.84 o 
   1  -6  10       23.29       19.42      2.13 o 
   2  -6  10        1.11        2.95      1.65 o 
   3  -6  10        0.11        0.42      1.60 o 
  -7  -5  10        0.08        1.04      1.21 o 
  -6  -5  10        1.98        2.84      1.27 o 
  -5  -5  10        8.86        7.92      1.31 o 
  -4  -5  10        3.57        2.34      1.25 o 
  -3  -5  10        3.04        0.28      1.04 o 
  -2  -5  10        0.49        0.46      1.11 o 
  -1  -5  10       12.09       16.03      1.75 o 
   0  -5  10       11.76       14.23      1.81 o 
   1  -5  10        4.55        3.37      1.54 o 
   2  -5  10        6.72        6.89      1.66 o 
   3  -5  10        1.94        4.66      1.66 o 
   4  -5  10        4.13        5.29      1.74 o 
  -7  -4  10        0.25        0.13      1.14 o 
  -6  -4  10        1.03        2.20      1.13 o 
  -5  -4  10        1.43        2.67      1.26 o 
  -4  -4  10        0.05        0.94      1.08 o 
  -3  -4  10        1.07        1.41      1.08 o 
  -2  -4  10        3.86        5.36      1.20 o 
  -1  -4  10       12.50       12.54      2.02 o 
   0  -4  10       16.05       15.05      1.45 o 
   1  -4  10       22.86       24.99      3.67 o 
   2  -4  10       86.68       82.91      3.63 o 
   3  -4  10        8.23        5.60      1.59 o 
   4  -4  10        0.00       -0.10      1.44 o 
   5  -4  10        0.38        0.87      1.48 o 
  -8  -3  10        0.07        1.31      1.64 o 
  -7  -3  10        0.31       -0.81      1.65 o 
  -6  -3  10        0.77        1.84      1.12 o 
  -5  -3  10        7.17        9.23      2.34 o 
  -4  -3  10       18.85       19.65      1.60 o 
  -3  -3  10        1.68        1.36      1.13 o 
  -2  -3  10        7.07        7.50      1.25 o 
  -1  -3  10       10.43       11.17      1.29 o 
   0  -3  10       39.25       40.06      2.10 o 
   1  -3  10        1.33        0.98      2.16 o 
   2  -3  10        0.47       -0.49      1.35 o 
   3  -3  10       62.31       60.02      3.05 o 
   4  -3  10        3.74        5.85      1.62 o 
   5  -3  10        7.45        0.55      2.16 o 
   6  -3  10        0.04       -2.06      1.37 o 
  -8  -2  10        4.64        3.47      2.00 o 
  -7  -2  10        0.01        0.81      1.53 o 
  -6  -2  10        3.73        4.26      1.10 o 
  -5  -2  10        0.50        1.64      1.45 o 
  -4  -2  10        0.14        1.68      1.11 o 
  -3  -2  10        2.17        1.38      1.11 o 
  -2  -2  10        0.06       -0.65      0.99 o 
  -1  -2  10       89.44       86.97      4.28 o 
   0  -2  10       22.06       20.95      1.53 o 
   1  -2  10       52.73       53.72      2.36 o 
   2  -2  10      115.05      122.65      4.71 o 
   3  -2  10       80.12       79.85      3.33 o 
   4  -2  10       22.21       19.03      1.94 o 
   5  -2  10        4.10        1.02      1.42 o 
   6  -2  10        9.04        6.78      1.64 o 
   7  -2  10        4.36        5.34      1.73 o 
  -7  -1  10        0.19       -1.93      1.50 o 
  -6  -1  10        0.05       -0.98      1.40 o 
  -5  -1  10        0.14        1.52      1.06 o 
  -4  -1  10        8.54        8.62      1.30 o 
  -3  -1  10       55.74       52.83      2.31 o 
  -2  -1  10       11.23        9.79      1.28 o 
  -1  -1  10       58.73       55.75      2.42 o 
   0  -1  10      171.48      180.40      5.42 o 
   1  -1  10       31.64       31.73      3.77 o 
   2  -1  10       62.72       62.40      3.02 o 
   3  -1  10       63.78       64.28      3.04 o 
   4  -1  10        5.08        7.36      1.56 o 
   5  -1  10       12.09       10.04      1.67 o 
   6  -1  10        6.47        5.26      2.39 o 
   7  -1  10       24.21       25.16      2.63 o 
   8  -1  10        0.58       -1.89      2.12 o 
  -7   0  10        1.45        1.82      1.67 o 
  -6   0  10        6.50        6.45      2.10 o 
  -5   0  10        2.28        2.36      1.58 o 
  -4   0  10        0.06        0.46      1.10 o 
  -3   0  10        1.06        1.27      1.06 o 
  -2   0  10        7.92        8.61      1.30 o 
  -1   0  10       85.03       82.84      2.77 o 
   0   0  10        1.68        2.05      1.10 o 
   1   0  10      149.54      152.48      4.05 o 
   2   0  10        0.07       -0.02      1.20 o 
   3   0  10       49.11       43.55      4.40 o 
   4   0  10       46.12       43.74      2.54 o 
   5   0  10        2.44        2.28      1.30 o 
   6   0  10       27.34       25.71      2.16 o 
   7   0  10        0.01        0.17      1.43 o 
   8   0  10        1.08        2.65      1.59 o 
  -7   1  10        0.91       -2.05      1.52 o 
  -6   1  10        1.76        0.71      1.46 o 
  -5   1  10        0.61        1.19      1.55 o 
  -4   1  10      110.82      124.17      4.82 o 
  -3   1  10      108.89      105.74      3.21 o 
  -2   1  10        1.57        3.68      1.11 o 
  -1   1  10       65.79       63.27      2.47 o 
   0   1  10      139.59      141.44      3.90 o 
   1   1  10       82.77       94.68      3.08 o 
   2   1  10       19.38       18.07      1.45 o 
   3   1  10        1.61        2.63      1.25 o 
   4   1  10       29.09       26.16      2.05 o 
   5   1  10       20.87       24.94      2.04 o 
   6   1  10        0.31        1.22      1.36 o 
   7   1  10       12.25       13.17      2.32 o 
   8   1  10       12.04       12.91      1.92 o 
   9   1  10       35.20       39.34      2.82 o 
  -7   2  10        1.02        1.43      2.33 o 
  -6   2  10        0.12       -1.05      1.50 o 
  -5   2  10        0.08       -2.08      1.38 o 
  -4   2  10        4.60        8.15      2.58 o 
  -3   2  10        7.74        8.46      1.69 o 
  -2   2  10        2.17        1.24      1.04 o 
  -1   2  10       13.19       13.54      1.33 o 
   0   2  10        0.38       -0.40      0.99 o 
   1   2  10        4.06        7.46      1.32 o 
   2   2  10       26.35       26.16      1.60 o 
   3   2  10        0.12        0.71      2.07 o 
   4   2  10       16.00       15.86      1.85 o 
   5   2  10       69.84       74.78      3.24 o 
   6   2  10       47.40       50.10      4.12 o 
   7   2  10        5.76        3.52      1.46 o 
   8   2  10        0.06       -0.56      1.95 o 
   9   2  10        5.68        7.89      1.82 o 
  -6   3  10        0.36       -0.27      2.92 o 
  -5   3  10        3.52        4.33      2.11 o 
  -4   3  10       30.30       27.44      2.46 o 
  -3   3  10        1.72        2.03      1.58 o 
  -2   3  10       26.63       29.93      2.31 o 
  -1   3  10       46.74       56.27      2.71 o 
   0   3  10       40.02       41.04      2.00 o 
   1   3  10      112.24      120.26      3.50 o 
   2   3  10        4.73        4.28      1.13 o 
   3   3  10        3.01        0.81      1.17 o 
   4   3  10       13.99       11.70      1.45 o 
   5   3  10        2.63        1.80      1.28 o 
   6   3  10       41.32       41.02      3.12 o 
   7   3  10        0.26        0.23      1.30 o 
   8   3  10        8.01        6.22      1.54 o 
   9   3  10       13.50       15.77      2.00 o 
  -6   4  10        1.11        0.43      1.91 o 
  -5   4  10        3.51        2.02      1.93 o 
  -4   4  10        2.26        1.85      1.64 o 
  -3   4  10        0.05       -0.33      2.03 o 
  -2   4  10        1.41        1.11      1.46 o 
  -1   4  10        6.47        4.94      1.46 o 
   0   4  10        0.71        0.62      0.96 o 
   1   4  10       14.39       16.56      1.68 o 
   2   4  10        2.45        2.05      0.99 o 
   3   4  10        1.24       -0.03      0.94 o 
   4   4  10       14.41       13.43      1.49 o 
   5   4  10      103.70      107.60      3.86 o 
   6   4  10        2.26        1.87      1.25 o 
   7   4  10        3.81        5.57      1.41 o 
   8   4  10        0.33        1.20      1.31 o 
   9   4  10        2.03       -1.57      1.94 o 
  10   4  10        1.06       -2.06      2.08 o 
  -5   5  10        0.30       -1.70      3.06 o 
  -4   5  10        0.30       -1.04      2.23 o 
  -3   5  10        8.16        6.98      1.82 o 
  -2   5  10        2.30        0.31      4.24 o 
  -1   5  10        2.67        1.92      1.44 o 
   0   5  10        1.19        1.21      3.39 o 
   1   5  10       24.77       25.46      2.37 o 
   2   5  10        4.14        4.47      1.07 o 
   3   5  10        3.95        0.89      1.18 o 
   4   5  10        0.58       -0.73      2.15 o 
   5   5  10        2.72        2.02      1.26 o 
   6   5  10       10.22       12.22      2.43 o 
   7   5  10        0.13       -2.58      1.72 o 
   8   5  10        0.12        0.39      1.99 o 
   9   5  10        0.56       -2.02      1.89 o 
  10   5  10        6.13        3.16      2.36 o 
  -4   6  10        0.08       -2.64      2.40 o 
  -3   6  10        6.80        6.69      1.86 o 
  -2   6  10        1.42        1.44      1.73 o 
  -1   6  10        7.38        7.45      3.27 o 
   0   6  10        9.74        9.25      1.62 o 
   1   6  10        8.49        8.47      1.54 o 
   2   6  10       14.45       12.95      1.18 o 
   3   6  10        2.70        1.85      1.01 o 
   4   6  10        2.57        0.74      1.01 o 
   5   6  10        1.39       -1.71      1.76 o 
   6   6  10       90.61       88.63      4.99 o 
   7   6  10        0.02       -0.31      1.92 o 
   8   6  10        0.08        0.35      1.82 o 
   9   6  10        3.43        0.55      2.15 o 
  10   6  10        0.21       -1.93      2.27 o 
  -3   7  10        1.74       -1.69      1.67 o 
  -2   7  10        0.06       -0.08      2.81 o 
  -1   7  10       32.03       35.85      2.62 o 
   0   7  10        4.76        6.94      2.23 o 
   1   7  10        3.86        4.52      1.33 o 
   2   7  10        4.85        4.81      1.37 o 
   3   7  10        0.01        0.23      1.40 o 
   4   7  10        0.05       -1.04      1.35 o 
   5   7  10        0.05       -1.35      1.36 o 
   6   7  10        9.66        6.28      2.12 o 
   7   7  10       16.20       15.95      2.71 o 
   8   7  10        1.53       -0.13      2.03 o 
   9   7  10        0.06        1.74      2.26 o 
  -2   8  10        1.06       -0.68      1.66 o 
  -1   8  10        0.20        0.13      3.36 o 
   0   8  10        7.89        4.54      1.20 o 
   1   8  10       10.62        9.47      3.10 o 
   2   8  10       56.67       63.86      5.62 o 
   3   8  10       19.88       22.96      3.59 o 
   4   8  10        9.79        9.74      1.72 o 
   5   8  10        3.56        4.24      2.13 o 
   6   8  10       49.03       45.52      3.77 o 
   7   8  10       19.61       23.09      3.08 o 
   8   8  10        1.32       -1.35      1.95 o 
   9   8  10        1.35        1.43      2.23 o 
  -1   9  10        5.09       -1.42      3.02 o 
   0   9  10        5.65        5.28      3.16 o 
   1   9  10       11.57        6.63      3.10 o 
   2   9  10        0.00       -2.26      2.48 o 
   3   9  10        7.00        5.21      2.75 o 
   4   9  10        2.54        1.37      2.38 o 
   5   9  10        1.27        0.04      1.44 o 
   6   9  10        3.41        2.27      1.19 o 
   7   9  10        6.33        6.66      2.31 o 
   8   9  10        1.75       -0.63      2.24 o 
   9   9  10        3.24        0.58      2.45 o 
   1  10  10        8.58        4.31      3.31 o 
   2  10  10       17.73       18.18      3.81 o 
   3  10  10        2.83        1.57      2.70 o 
   4  10  10        0.00       -1.36      2.36 o 
   5  10  10        2.70        0.55      2.44 o 
   6  10  10       28.07       31.92      2.86 o 
   7  10  10       17.34       23.95      3.30 o 
   8  10  10        0.12       -1.69      2.33 o 
   4  11  10        3.48       -0.18      2.71 o 
   5  11  10        0.15       -2.99      2.46 o 
   6  11  10        0.02        0.22      2.64 o 
  -3  -7  11        0.02        1.03      1.28 o 
  -2  -7  11        3.86        6.13      1.73 o 
  -1  -7  11        7.64       10.75      1.92 o 
  -5  -6  11        0.07        0.41      1.23 o 
  -4  -6  11        2.21        2.54      1.23 o 
  -3  -6  11        2.16        6.47      1.32 o 
  -2  -6  11        5.86        8.51      1.44 o 
  -1  -6  11        3.40        3.70      1.65 o 
   0  -6  11        0.00        0.48      1.50 o 
   1  -6  11       22.21       23.75      2.39 o 
   2  -6  11        0.59       -0.07      1.67 o 
  -6  -5  11        0.13        1.56      1.24 o 
  -5  -5  11        1.44       -0.38      1.12 o 
  -4  -5  11       14.13       13.52      1.57 o 
  -3  -5  11        0.01        0.65      1.14 o 
  -2  -5  11        1.59        1.74      1.15 o 
  -1  -5  11       18.71       18.61      4.80 o 
   0  -5  11        0.01       -0.19      1.44 o 
   1  -5  11       23.00       25.69      2.33 o 
   2  -5  11       13.57       16.64      2.04 o 
   3  -5  11        2.63       -0.17      1.51 o 
  -6  -4  11        6.26        5.51      1.33 o 
  -5  -4  11        0.55        1.12      2.20 o 
  -4  -4  11       13.21       11.60      1.60 o 
  -3  -4  11        4.43        2.62      1.38 o 
  -2  -4  11        1.06        0.75      1.63 o 
  -1  -4  11        2.11        1.56      1.07 o 
   0  -4  11        4.00        5.51      1.55 o 
   1  -4  11       51.02       53.98      3.82 o 
   2  -4  11        0.14       -1.03      1.40 o 
   3  -4  11       21.73       23.08      2.18 o 
   4  -4  11        0.00       -1.77      1.44 o 
   5  -4  11        0.21        2.15      1.69 o 
  -7  -3  11        2.67        2.18      1.74 o 
  -6  -3  11        0.41        0.93      1.20 o 
  -5  -3  11        5.83        4.46      1.65 o 
  -4  -3  11        5.66        7.08      1.33 o 
  -3  -3  11        3.41        4.96      1.21 o 
  -2  -3  11       12.54       11.41      1.41 o 
  -1  -3  11       11.69       12.02      1.41 o 
   0  -3  11        5.01        5.31      1.24 o 
   1  -3  11        0.14       -1.24      1.28 o 
   2  -3  11        2.97        1.90      1.50 o 
   3  -3  11        0.99        1.56      1.45 o 
   4  -3  11        2.03        3.16      2.07 o 
   5  -3  11        3.87        2.75      1.65 o 
  -7  -2  11        0.02        0.58      1.59 o 
  -6  -2  11        2.30        3.45      1.69 o 
  -5  -2  11        4.41        3.01      1.55 o 
  -4  -2  11        6.15        6.22      1.45 o 
  -3  -2  11       10.11        9.09      1.34 o 
  -2  -2  11        1.28        2.19      1.12 o 
  -1  -2  11        3.65        3.32      1.18 o 
   0  -2  11        1.85        1.47      1.07 o 
   1  -2  11       11.84        8.67      1.57 o 
   2  -2  11        2.04        1.48      1.36 o 
   3  -2  11       17.57       14.72      2.21 o 
   4  -2  11       21.52       16.86      2.79 o 
   5  -2  11        1.42        0.72      1.48 o 
   6  -2  11        1.84        0.94      1.59 o 
  -7  -1  11        1.41        1.58      2.09 o 
  -6  -1  11        0.01       -0.05      1.53 o 
  -5  -1  11       12.91       15.12      2.09 o 
  -4  -1  11       66.04       59.09      2.89 o 
  -3  -1  11        1.49        1.65      1.16 o 
  -2  -1  11        1.52        1.13      1.11 o 
  -1  -1  11       33.24       33.37      1.89 o 
   0  -1  11        0.02       -0.46      1.54 o 
   1  -1  11       25.39       23.04      1.94 o 
   2  -1  11       45.67       40.17      2.51 o 
   3  -1  11        0.19       -0.53      1.29 o 
   4  -1  11       37.17       36.59      3.50 o 
   5  -1  11       15.04       13.46      1.87 o 
   6  -1  11        0.16        1.61      1.54 o 
   7  -1  11        1.28        1.63      1.61 o 
  -7   0  11        0.13        0.27      1.92 o 
  -6   0  11        0.01        0.69      1.59 o 
  -5   0  11        2.18        1.76      1.63 o 
  -4   0  11        1.78        3.21      1.61 o 
  -3   0  11        3.20        3.39      1.17 o 
  -2   0  11        0.26       -0.87      1.05 o 
  -1   0  11       11.95       10.87      1.39 o 
   0   0  11        8.01        5.83      1.55 o 
   1   0  11       25.24       26.82      1.92 o 
   2   0  11        3.81        2.99      1.37 o 
   3   0  11       94.36       99.51      3.80 o 
   4   0  11        2.50        2.77      1.40 o 
   5   0  11        1.72        2.06      1.41 o 
   6   0  11        7.17        5.22      1.92 o 
   7   0  11        0.12        0.19      1.47 o 
   8   0  11        0.13       -1.57      1.50 o 
  -6   1  11        1.54        1.06      1.76 o 
  -5   1  11        1.92        2.65      1.60 o 
  -4   1  11      116.52      110.68      6.14 o 
  -3   1  11       13.42        8.69      1.79 o 
  -2   1  11       27.60       30.59      1.82 o 
  -1   1  11       45.92       44.83      2.19 o 
   0   1  11        5.14        5.48      1.90 o 
   1   1  11        0.32        0.31      1.03 o 
   2   1  11        3.54        3.75      1.40 o 
   3   1  11        5.37        4.82      1.41 o 
   4   1  11       64.06       68.33      6.48 o 
   5   1  11        0.01        1.95      1.38 o 
   6   1  11        2.99        4.10      1.54 o 
   7   1  11        5.04        3.81      1.54 o 
   8   1  11        1.09        0.64      1.66 o 
  -6   2  11        0.69        0.32      1.69 o 
  -5   2  11        3.08        3.48      1.71 o 
  -4   2  11        1.30        0.95      4.05 o 
  -3   2  11       32.08       30.37      2.56 o 
  -2   2  11        4.82        2.35      1.47 o 
  -1   2  11        6.09        4.56      1.14 o 
   0   2  11       46.76       54.65      2.61 o 
   1   2  11       57.00       70.06      2.96 o 
   2   2  11        4.78        4.82      1.16 o 
   3   2  11        2.07        0.75      1.28 o 
   4   2  11       16.55       21.29      1.98 o 
   5   2  11        4.24        3.70      1.46 o 
   6   2  11       15.32       16.29      1.84 o 
   7   2  11        0.12        1.30      1.68 o 
   8   2  11        0.23       -0.62      1.44 o 
  -5   3  11        0.02       -0.28      1.68 o 
  -4   3  11        2.98        1.31      1.62 o 
  -3   3  11       21.45       17.11      2.48 o 
  -2   3  11       42.95       49.85      2.95 o 
  -1   3  11       24.30       23.26      2.17 o 
   0   3  11        0.70       -0.40      1.34 o 
   1   3  11        2.98        2.85      1.13 o 
   2   3  11       28.59       27.61      1.74 o 
   3   3  11       17.51       18.63      1.82 o 
   4   3  11        0.36       -0.06      1.51 o 
   5   3  11      135.11      140.24      6.47 o 
   6   3  11        2.60        3.08      2.24 o 
   7   3  11        7.24        7.03      1.55 o 
   8   3  11        2.57        2.31      1.45 o 
   9   3  11        2.29        4.55      1.69 o 
  -5   4  11        6.02        5.25      3.48 o 
  -4   4  11        0.35       -0.37      1.66 o 
  -3   4  11       18.19       22.08      2.56 o 
  -2   4  11        0.44        0.28      1.56 o 
  -1   4  11        0.29       -0.62      1.34 o 
   0   4  11       23.87       26.90      1.71 o 
   1   4  11        3.02        3.30      2.17 o 
   2   4  11        2.59        2.81      1.28 o 
   3   4  11       14.96       12.96      1.36 o 
   4   4  11        0.00       -0.71      1.17 o 
   5   4  11       20.91       26.83      2.06 o 
   6   4  11        7.18        8.60      1.52 o 
   7   4  11        6.03        4.75      1.47 o 
   8   4  11        1.86        0.84      1.39 o 
   9   4  11        1.21        2.27      2.38 o 
  -4   5  11        7.33        6.92      2.02 o 
  -3   5  11        0.31       -1.66      5.27 o 
  -2   5  11        5.13        2.50      2.66 o 
  -1   5  11        7.59        7.76      1.76 o 
   0   5  11        0.31       -0.24      1.42 o 
   1   5  11        5.82        3.52      1.13 o 
   2   5  11       26.15       24.61      1.64 o 
   3   5  11        2.56        1.49      1.25 o 
   4   5  11        4.07        4.96      1.30 o 
   5   5  11       66.19       61.56      4.30 o 
   6   5  11        8.22       10.11      1.56 o 
   7   5  11        2.37        3.14      2.04 o 
   8   5  11        0.00       -2.12      2.06 o 
   9   5  11        2.76        3.95      2.54 o 
  -3   6  11        1.12       -0.93      1.61 o 
  -2   6  11        0.12       -1.52      1.51 o 
  -1   6  11        0.63        1.26      1.56 o 
   0   6  11        0.28       -1.69      2.68 o 
   1   6  11        5.57        5.51      1.54 o 
   2   6  11        1.16       -0.47      1.04 o 
   3   6  11        1.03       -0.80      1.99 o 
   4   6  11        0.88        0.30      1.27 o 
   5   6  11       15.42       19.70      2.83 o 
   6   6  11       24.21       20.82      3.04 o 
   7   6  11       10.64        8.70      2.40 o 
   8   6  11        0.00       -2.90      2.01 o 
   9   6  11        1.71       -3.05      2.22 o 
  -2   7  11        0.28        0.73      2.46 o 
  -1   7  11        0.20       -0.62      3.33 o 
   0   7  11        3.01        4.04      1.56 o 
   1   7  11        0.07       -1.46      0.98 o 
   2   7  11        0.87        1.50      1.39 o 
   3   7  11        0.12       -1.68      1.41 o 
   4   7  11        6.72        3.94      3.50 o 
   5   7  11       11.04       10.23      2.50 o 
   6   7  11        4.57        4.99      2.16 o 
   7   7  11        0.05       -1.20      2.07 o 
   8   7  11        0.40       -3.07      2.05 o 
   9   7  11        5.29        5.52      2.68 o 
  -1   8  11        0.43       -1.49      3.67 o 
   0   8  11        2.16        2.14      3.14 o 
   1   8  11       20.59       14.79      3.63 o 
   2   8  11        8.08        7.58      3.14 o 
   3   8  11        0.88       -3.57      2.38 o 
   4   8  11        1.32        0.11      1.53 o 
   5   8  11        0.18       -2.77      1.84 o 
   6   8  11        0.17       -1.59      1.99 o 
   7   8  11        0.01       -2.97      1.98 o 
   8   8  11        1.29        1.97      2.39 o 
   0   9  11        3.63       -1.91      3.19 o 
   1   9  11        3.70        5.88      3.39 o 
   2   9  11        0.00       -1.26      2.77 o 
   3   9  11        1.06       -1.00      2.65 o 
   4   9  11        4.11        0.73      2.70 o 
   5   9  11       19.60       16.94      2.22 o 
   6   9  11        8.49        6.10      2.44 o 
   7   9  11        8.89        8.04      2.69 o 
   8   9  11        0.03       -0.56      2.33 o 
   2  10  11        0.01       -3.74      2.84 o 
   3  10  11        0.00       -2.60      2.83 o 
   4  10  11        0.74       -3.86      2.57 o 
   5  10  11        0.05       -3.75      2.50 o 
   6  10  11        3.30       -0.86      2.27 o 
  -2  -6  12        2.61        1.52      1.66 o 
  -1  -6  12       13.73       14.04      2.09 o 
  -4  -5  12        1.08        2.35      2.18 o 
  -3  -5  12       10.63       13.05      1.59 o 
  -2  -5  12        4.94        8.05      1.46 o 
  -1  -5  12        1.45        2.99      2.10 o 
   0  -5  12       22.39       23.78      4.34 o 
   1  -5  12        1.74        2.19      2.64 o 
   2  -5  12       10.25        9.33      1.96 o 
  -5  -4  12        1.61        2.85      2.25 o 
  -4  -4  12        1.20        2.63      1.28 o 
  -3  -4  12       11.18       11.15      1.51 o 
  -2  -4  12        4.44        6.98      1.37 o 
  -1  -4  12        6.68        8.61      1.71 o 
   0  -4  12        4.61        5.19      1.70 o 
   1  -4  12        0.71        0.76      1.54 o 
   2  -4  12        0.95        0.20      1.54 o 
   3  -4  12        0.02        0.88      1.56 o 
  -5  -3  12        2.03        3.37      1.73 o 
  -4  -3  12        0.07        1.94      1.27 o 
  -3  -3  12        2.83        5.24      1.40 o 
  -2  -3  12        5.68        4.97      1.32 o 
  -1  -3  12        1.50        3.45      1.19 o 
   0  -3  12        7.18        7.43      1.64 o 
   1  -3  12        0.10       -0.97      2.36 o 
   2  -3  12       58.00       62.27      3.24 o 
   3  -3  12        3.30        5.40      2.21 o 
   4  -3  12       10.57        9.87      4.40 o 
  -6  -2  12        1.62        1.48      1.72 o 
  -5  -2  12        5.28        7.57      1.86 o 
  -4  -2  12       11.99       10.01      1.48 o 
  -3  -2  12        9.73       10.93      1.46 o 
  -2  -2  12        6.54        5.54      1.34 o 
  -1  -2  12        0.68        2.09      1.19 o 
   0  -2  12       15.16       14.07      1.79 o 
   1  -2  12        2.26        1.68      1.47 o 
   2  -2  12        5.04        4.05      1.51 o 
   3  -2  12       38.83       41.32      5.30 o 
   4  -2  12        0.61        0.07      1.39 o 
   5  -2  12        1.72        2.30      1.60 o 
  -6  -1  12        2.19        1.12      1.75 o 
  -5  -1  12        5.40        7.10      1.92 o 
  -4  -1  12        1.08        0.13      1.18 o 
  -3  -1  12        0.05        0.97      1.19 o 
  -2  -1  12        8.09        8.97      1.39 o 
  -1  -1  12        0.49        1.30      1.13 o 
   0  -1  12       26.88       26.61      1.80 o 
   1  -1  12        0.07       -1.15      1.70 o 
   2  -1  12       36.95       40.99      4.51 o 
   3  -1  12        3.75        4.40      1.48 o 
   4  -1  12        2.15        0.37      1.44 o 
   5  -1  12        2.41        0.50      1.50 o 
   6  -1  12        0.78        2.68      1.72 o 
  -6   0  12        0.60        0.90      1.69 o 
  -5   0  12        1.91        2.48      1.74 o 
  -4   0  12       28.28       23.86      2.40 o 
  -3   0  12        7.17        6.96      1.36 o 
  -2   0  12        0.74       -1.06      1.08 o 
  -1   0  12        5.13        3.43      1.28 o 
   0   0  12       32.55       29.79      2.22 o 
   1   0  12        2.10        1.88      1.42 o 
   2   0  12        0.42        1.03      1.38 o 
   3   0  12       21.27       24.68      2.23 o 
   4   0  12       28.57       24.08      2.18 o 
   5   0  12       12.47       12.08      1.88 o 
   6   0  12        0.12       -0.60      1.43 o 
   7   0  12        2.51        1.69      2.83 o 
  -5   1  12        0.03        0.34      1.71 o 
  -4   1  12        1.92        2.40      1.69 o 
  -3   1  12        6.64        7.74      1.77 o 
  -2   1  12        3.88        4.92      1.26 o 
  -1   1  12        0.08       -1.41      1.10 o 
   0   1  12       43.55       41.45      2.17 o 
   1   1  12        0.01       -0.91      1.09 o 
   2   1  12        1.83        0.82      1.96 o 
   3   1  12        0.44        0.41      1.44 o 
   4   1  12       72.98       77.80      5.76 o 
   5   1  12       11.28        9.07      3.45 o 
   6   1  12        7.00        7.04      1.62 o 
   7   1  12        1.32        0.61      1.61 o 
  -5   2  12       10.13       10.21      2.06 o 
  -4   2  12        1.79        2.67      1.69 o 
  -3   2  12       43.02       44.56      2.98 o 
  -2   2  12       23.09       23.24      2.29 o 
  -1   2  12       27.31       27.64      1.88 o 
   0   2  12       48.07       48.79      2.39 o 
   1   2  12        1.27        1.31      1.51 o 
   2   2  12        0.04        0.88      1.35 o 
   3   2  12        0.38       -1.20      1.24 o 
   4   2  12       62.43       67.47      4.14 o 
   5   2  12        0.39        0.83      1.36 o 
   6   2  12        2.54        2.29      1.59 o 
   7   2  12        3.23        3.88      1.64 o 
   8   2  12        5.18        7.01      1.89 o 
  -5   3  12        1.33        0.54      2.42 o 
  -4   3  12        4.13        4.25      1.83 o 
  -3   3  12        9.54        6.33      1.91 o 
  -2   3  12        9.38       10.24      1.98 o 
  -1   3  12        6.66        8.12      2.32 o 
   0   3  12       48.31       50.53      2.42 o 
   1   3  12       17.11       17.38      1.63 o 
   2   3  12       21.58       17.70      1.59 o 
   3   3  12        0.09       -0.94      1.28 o 
   4   3  12       80.12       88.04      3.65 o 
   5   3  12        1.72        1.93      1.39 o 
   6   3  12        0.55        1.51      1.45 o 
   7   3  12        1.04        0.87      1.41 o 
   8   3  12        3.64        5.66      1.77 o 
  -4   4  12        2.29       -1.02      1.75 o 
  -3   4  12        6.98        4.96      2.07 o 
  -2   4  12       30.85       31.92      3.10 o 
  -1   4  12       29.04       31.06      2.55 o 
   0   4  12       40.93       43.87      9.51 o 
   1   4  12        2.04       -1.42      1.88 o 
   2   4  12        0.48        0.67      1.26 o 
   3   4  12        8.18        7.60      1.57 o 
   4   4  12       22.92       24.06      2.05 o 
   5   4  12       19.01       17.60      1.90 o 
   6   4  12        1.15        1.20      1.33 o 
   7   4  12        2.69        1.75      1.38 o 
   8   4  12        1.98        3.74      2.46 o 
  -3   5  12        0.04       -2.23      3.00 o 
  -2   5  12        0.12       -1.85      2.24 o 
  -1   5  12        2.97       -0.17      3.11 o 
   0   5  12       42.31       44.10      2.87 o 
   1   5  12       13.09       10.99      1.82 o 
   2   5  12        9.66       10.33      2.64 o 
   3   5  12        1.03       -1.57      1.65 o 
   4   5  12        1.23        1.04      1.30 o 
   5   5  12       10.16       11.48      1.67 o 
   6   5  12        4.80        2.84      1.11 o 
   7   5  12        0.96       -2.75      1.84 o 
   8   5  12        3.29        1.49      2.30 o 
  -2   6  12        0.68       -1.86      3.73 o 
  -1   6  12       21.13       25.87      2.88 o 
   0   6  12        4.72        3.34      3.83 o 
   1   6  12        9.92        7.59      1.74 o 
   2   6  12        0.62       -2.36      1.57 o 
   3   6  12       12.92        9.10      2.40 o 
   4   6  12        1.20        0.71      1.28 o 
   5   6  12        0.38       -2.87      1.97 o 
   6   6  12        3.09        4.32      2.41 o 
   7   6  12        1.98        0.65      2.19 o 
   8   6  12        6.17        2.86      2.44 o 
  -1   7  12        0.00       -2.61      2.85 o 
   0   7  12        2.72        3.03      3.28 o 
   1   7  12        2.06        2.30      2.94 o 
   2   7  12        0.00       -4.08      2.72 o 
   3   7  12        0.06       -3.81      2.54 o 
   4   7  12        4.54        1.10      2.14 o 
   5   7  12        3.52       -0.13      2.16 o 
   6   7  12        0.57       -2.27      2.16 o 
   7   7  12        0.33        0.40      2.33 o 
   8   7  12        2.54        2.73      2.60 o 
   0   8  12        0.79       -4.66      3.11 o 
   1   8  12        4.01       -1.84      3.20 o 
   2   8  12        1.91        1.22      3.15 o 
   3   8  12       11.25        9.85      3.50 o 
   4   8  12        0.02       -3.98      2.65 o 
   5   8  12        2.85        1.89      2.34 o 
   6   8  12        1.05       -2.76      2.21 o 
   7   8  12        0.29       -3.31      2.21 o 
   2   9  12        0.11       -4.60      3.07 o 
   3   9  12        0.01       -4.23      2.89 o 
   4   9  12        0.92       -4.07      2.71 o 
   6   9  12        0.21        0.09      2.42 o 
  -3  -4  13        0.30        0.89      1.39 o 
  -2  -4  13        3.79        5.98      2.27 o 
  -1  -4  13        9.29        8.68      2.06 o 
   0  -4  13       21.19       21.13      2.98 o 
   1  -4  13       28.33       27.36      2.51 o 
  -4  -3  13        0.08        0.05      2.29 o 
  -3  -3  13       10.45        8.82      1.51 o 
  -2  -3  13        2.19        3.35      1.34 o 
  -1  -3  13        2.98        1.13      1.58 o 
   0  -3  13        7.49        7.27      1.73 o 
   1  -3  13        0.98        1.53      1.60 o 
   2  -3  13        5.01        7.22      2.62 o 
   3  -3  13        4.00        4.99      1.77 o 
  -4  -2  13        1.30        1.94      1.35 o 
  -3  -2  13        3.34        5.12      1.41 o 
  -2  -2  13        0.03       -0.92      1.91 o 
  -1  -2  13        2.24        2.31      1.24 o 
   0  -2  13        0.34       -0.46      1.43 o 
   1  -2  13       13.52       17.66      2.03 o 
   2  -2  13        8.65       13.44      2.02 o 
   3  -2  13        7.21       11.05      4.11 o 
   4  -2  13        0.22        0.29      1.73 o 
  -4  -1  13        3.32        5.06      1.81 o 
  -3  -1  13        7.42        9.11      1.46 o 
  -2  -1  13        0.02        1.00      1.19 o 
  -1  -1  13       20.26       21.90      1.79 o 
   0  -1  13        2.59        1.28      1.41 o 
   1  -1  13        0.60       -0.87      1.38 o 
   2  -1  13        1.27        1.36      1.50 o 
   3  -1  13        0.55       -0.15      1.54 o 
   4  -1  13       14.34       17.85      2.12 o 
   5  -1  13        6.56       10.86      2.26 o 
  -4   0  13        0.93        0.73      1.74 o 
  -3   0  13        0.00        1.46      2.10 o 
  -2   0  13        0.94        1.40      1.28 o 
  -1   0  13        0.27       -0.30      1.18 o 
   0   0  13        2.30        2.49      1.51 o 
   1   0  13        0.03       -1.12      1.36 o 
   2   0  13        9.16        9.07      1.77 o 
   3   0  13       17.51       20.52      3.08 o 
   4   0  13       17.23       19.06      2.12 o 
   5   0  13        1.01        1.90      1.65 o 
   6   0  13        1.11        1.48      1.68 o 
  -4   1  13        0.39       -0.38      1.74 o 
  -3   1  13        0.03        1.34      1.68 o 
  -2   1  13        3.44        1.58      1.59 o 
  -1   1  13        0.54        0.77      1.20 o 
   0   1  13        3.59        4.22      1.31 o 
   1   1  13        0.02       -0.41      1.36 o 
   2   1  13        0.99       -0.30      1.45 o 
   3   1  13       18.43       18.53      2.08 o 
   4   1  13       21.00       25.23      2.27 o 
   5   1  13       15.24       14.08      1.99 o 
   6   1  13        2.98        3.80      1.69 o 
  -4   2  13        4.43        2.88      1.86 o 
  -3   2  13        2.92        4.27      1.79 o 
  -2   2  13        2.44        4.44      1.81 o 
  -1   2  13        0.03        0.70      1.25 o 
   0   2  13        0.48        0.21      1.22 o 
   1   2  13        0.43       -1.48      1.14 o 
   2   2  13        3.65        4.11      1.49 o 
   3   2  13        1.22        1.53      1.46 o 
   4   2  13        1.19        1.82      1.51 o 
   5   2  13        0.01        1.77      1.50 o 
   6   2  13        0.13        0.04      1.51 o 
   7   2  13        0.03       -2.29      1.53 o 
  -3   3  13        2.08        1.77      2.85 o 
  -2   3  13        1.95        2.79      3.00 o 
  -1   3  13       27.18       29.73      2.58 o 
   0   3  13        4.53        3.79      1.31 o 
   1   3  13        1.46       -0.21      1.24 o 
   2   3  13        1.34        1.49      1.49 o 
   3   3  13        0.19       -0.06      2.13 o 
   4   3  13        1.13        0.28      1.43 o 
   5   3  13       42.50       43.48      5.15 o 
   6   3  13        0.92        1.14      3.25 o 
   7   3  13        0.16        1.32      1.61 o 
  -3   4  13        0.07        1.11      2.04 o 
  -2   4  13        8.87        8.84      2.50 o 
  -1   4  13        0.03       -1.41      2.04 o 
   0   4  13        1.42       -0.41      1.65 o 
   1   4  13        1.08       -2.02      1.35 o 
   2   4  13        0.61        0.59      1.41 o 
   3   4  13        3.96        6.02      1.55 o 
   4   4  13       40.95       48.91      3.00 o 
   5   4  13       13.08       12.83      2.01 o 
   6   4  13        0.28        0.89      1.51 o 
   7   4  13        0.07        0.90      1.61 o 
  -2   5  13        0.93       -1.94      4.13 o 
  -1   5  13       33.81       41.87      3.12 o 
   0   5  13        6.27        6.77      2.81 o 
   1   5  13        3.12        0.12      3.86 o 
   2   5  13        0.00       -1.55      1.34 o 
   3   5  13        8.69        8.48      2.31 o 
   4   5  13       22.95       26.88      2.54 o 
   5   5  13        5.22        6.00      1.62 o 
   6   5  13        6.53        5.80      2.59 o 
   7   5  13        0.58        2.27      2.44 o 
  -1   6  13        1.21       -1.05      3.74 o 
   0   6  13        1.56       -0.29      4.09 o 
   1   6  13        6.71        2.65      4.48 o 
   2   6  13        2.70        0.78      4.43 o 
   3   6  13        0.25       -0.82      1.30 o 
   4   6  13        5.53        5.42      2.41 o 
   5   6  13       21.68       22.95      3.10 o 
   6   6  13        0.01       -0.53      2.19 o 
   7   6  13        0.25       -2.90      2.21 o 
   0   7  13       21.17       21.39      3.98 o 
   1   7  13        4.40        2.70      2.92 o 
   2   7  13        0.10       -3.69      3.24 o 
   3   7  13        1.23       -4.18      3.18 o 
   4   7  13       11.27       12.46      2.76 o 
   5   7  13        0.91        1.04      2.28 o 
   6   7  13        0.00       -1.74      2.24 o 
   2   8  13        3.09       -5.08      3.39 o 
   3   8  13        0.19       -4.54      3.25 o 
   5   8  13        0.14       -2.29      2.34 o 
  -2  -2  14        3.91        2.25      1.63 o 
  -1  -2  14        0.10       -1.97      1.55 o 
   0  -2  14        0.38       -0.90      2.49 o 
   1  -2  14        4.28        4.34      2.32 o 
   2  -2  14        0.02       -0.48      1.69 o 
  -2  -1  14        2.15        4.13      1.40 o 
  -1  -1  14        7.47        5.42      1.76 o 
   0  -1  14        8.41        4.36      1.77 o 
   1  -1  14        2.07        0.58      1.53 o 
   2  -1  14        3.40        1.97      2.48 o 
   3  -1  14       13.48       15.20      3.29 o 
  -3   0  14        2.29        0.69      1.76 o 
  -2   0  14        4.51        6.73      1.51 o 
  -1   0  14        0.00        0.99      1.47 o 
   0   0  14       10.05       10.76      1.89 o 
   1   0  14        1.37        3.11      3.44 o 
   2   0  14        1.85        1.45      1.69 o 
   3   0  14        0.60       -2.14      1.43 o 
   4   0  14        3.01        5.04      1.87 o 
  -3   1  14        0.04       -1.24      1.75 o 
  -2   1  14        0.14       -2.28      1.52 o 
  -1   1  14        4.70        4.02      1.44 o 
   0   1  14        6.08        4.07      1.60 o 
   1   1  14        0.67        1.77      1.53 o 
   2   1  14        2.45        0.91      1.57 o 
   3   1  14       24.62       30.43      2.55 o 
   4   1  14        1.60        0.01      3.20 o 
   5   1  14       18.49       23.74      2.46 o 
  -2   2  14        2.56        2.48      2.03 o 
  -1   2  14        0.01       -2.25      1.50 o 
   0   2  14        0.35       -1.78      1.73 o 
   1   2  14        0.47       -0.61      1.41 o 
   2   2  14        0.28        0.32      1.52 o 
   3   2  14        9.50       12.01      1.99 o 
   4   2  14        5.18        6.30      1.81 o 
   5   2  14        7.16        8.17      3.92 o 
  -2   3  14        0.04       -0.55      1.86 o 
  -1   3  14        0.24       -2.96      3.46 o 
   0   3  14        1.02       -1.15      1.79 o 
   1   3  14        0.80       -0.86      1.75 o 
   2   3  14        0.72       -0.98      1.81 o 
   3   3  14        8.18       11.85      2.38 o 
   4   3  14       19.01       22.56      2.32 o 
   5   3  14       20.36       21.85      2.99 o 
  -1   4  14        8.67        5.98      3.80 o 
   0   4  14       15.14       13.28      2.23 o 
   1   4  14        1.36       -3.01      2.01 o 
   2   4  14        0.10       -1.31      1.47 o 
   3   4  14        1.45        2.26      1.62 o 
   4   4  14        2.90        5.06      1.66 o 
   5   4  14        1.06        0.30      1.84 o 
   6   4  14        0.71        1.45      1.71 o 
   0   5  14        0.91       -3.17      3.73 o 
   1   5  14        3.29       -1.94      2.40 o 
   2   5  14        0.33        0.16      1.94 o 
   3   5  14        0.00        0.74      1.52 o 
   4   5  14       10.62       10.11      1.84 o 
   5   5  14        0.22       -0.84      1.55 o 
   1   6  14        0.12       -4.35      6.25 o 
   2   6  14        0.19        0.35      1.99 o 
   3   6  14        0.07       -1.18      1.87 o 
   4   6  14        0.39       -0.59      2.43 o 
   5   6  14        6.56        8.04      2.88 o 
   1   1  15        7.98        7.57      1.88 o 
   1   2  15        1.60        2.17      1.79 o 
   2   2  15        0.82        0.93      1.68 o 
   1   3  15        3.11        3.91      1.76 o 
   2   3  15        0.02       -0.72      2.11 o 
                                                 
